# Supplementary material for: Identifying critical features of iron phosphate particle for lithium preference
Source: Nat Commun. 2024 Jun 7;15:4859. doi: 10.1038/s41467-024-49191-3 (PMC11161493; doi:10.1038/s41467-024-49191-3)
Supplement: Supplementary file 3 — Source Data [file 41467_2024_49191_MOESM3_ESM.xlsx]

## Sheet: Figure 3a
Figure 3a
20nm					45nm					87nm
Specific Capacity	Ewe	Specific Capacity	Ewe		Specific Capacity	Ewe	Specific Capacity	Ewe		Specific Capacity	Ewe	Specific Capacity	Ewe
0	0.43771	0	-0.59975		0	0.41992	1.0123e-05	-0.59743		0	0.44029	9.46351e-06	-0.59735
0.09907	0.42605	0	-0.59799		0.10384	0.40756	0.10395	-0.56106		0.10382	0.41794	0.10395	-0.55148
0.19814	0.41967	0.09926	-0.56439		0.20768	0.40084	0.20791	-0.53293		0.20765	0.40837	0.20789	-0.51723
0.29721	0.41412	0.19853	-0.53785		0.31152	0.39527	0.31186	-0.50859		0.31147	0.40078	0.31183	-0.48798
0.39628	0.40921	0.2978	-0.51483		0.41536	0.3903	0.41581	-0.48634		0.4153	0.39452	0.41578	-0.46201
0.49535	0.40438	0.39707	-0.49391		0.5192	0.38591	0.51976	-0.46594		0.51912	0.38917	0.51973	-0.43836
0.59443	0.40009	0.49634	-0.47491		0.62305	0.38177	0.62371	-0.44677		0.62295	0.38411	0.62366	-0.41658
0.6935	0.39606	0.59561	-0.45714		0.72689	0.37786	0.72766	-0.42893		0.72678	0.3795	0.72761	-0.39622
0.79257	0.3923	0.69487	-0.44026		0.83073	0.37422	0.83162	-0.41188		0.8306	0.37528	0.83156	-0.37701
0.89165	0.38848	0.79415	-0.4244		0.93457	0.37097	0.93557	-0.3957		0.93443	0.37116	0.9355	-0.35863
0.99072	0.38493	0.89341	-0.40939		1.03841	0.36757	1.03951	-0.38022		1.03825	0.36733	1.03944	-0.34103
1.08979	0.38147	0.99269	-0.39484		1.14225	0.36437	1.14347	-0.36532		1.14208	0.36373	1.14339	-0.32427
1.18887	0.37825	1.09195	-0.38068		1.2461	0.36131	1.24742	-0.35085		1.24591	0.3601	1.24733	-0.30825
1.28794	0.37514	1.19121	-0.36733		1.34994	0.35853	1.35137	-0.33707		1.34973	0.35681	1.35128	-0.29288
1.38702	0.37231	1.29049	-0.35452		1.45378	0.35568	1.45532	-0.32346		1.45356	0.3536	1.45522	-0.278
1.48609	0.36927	1.38975	-0.34196		1.55762	0.35311	1.55927	-0.31056		1.55739	0.35055	1.55916	-0.2638
1.58516	0.36633	1.48903	-0.32982		1.66147	0.35074	1.66322	-0.29781		1.66121	0.34735	1.66311	-0.2499
1.68424	0.36376	1.58829	-0.31802		1.76531	0.34818	1.76718	-0.28558		1.76504	0.34454	1.76706	-0.23674
1.78331	0.36099	1.68757	-0.30649		1.86915	0.3458	1.87112	-0.27378		1.86887	0.3417	1.87099	-0.22385
1.88238	0.35853	1.78683	-0.2954		1.97299	0.34349	1.97507	-0.26214		1.97269	0.33922	1.97494	-0.21181
1.98146	0.35597	1.88609	-0.28455		2.07684	0.34133	2.07903	-0.25092		2.07652	0.3365	2.07888	-0.20005
2.08053	0.3537	1.98537	-0.27421		2.18068	0.33929	2.18298	-0.24009		2.18035	0.33409	2.18283	-0.18853
2.1796	0.35127	2.08463	-0.26413		2.28452	0.33727	2.28693	-0.22965		2.28417	0.33161	2.28677	-0.17772
2.27867	0.34902	2.1839	-0.25426		2.38836	0.33515	2.39088	-0.21943		2.388	0.32925	2.39071	-0.16715
2.37775	0.34677	2.28317	-0.24473		2.4922	0.3331	2.49483	-0.20977		2.49183	0.32702	2.49466	-0.15712
2.47682	0.34472	2.38244	-0.23551		2.59605	0.33127	2.59879	-0.20017		2.59565	0.32479	2.5986	-0.14745
2.57589	0.3426	2.48171	-0.22663		2.69989	0.32944	2.70273	-0.19103		2.69948	0.32258	2.70255	-0.1382
2.67497	0.3405	2.58098	-0.21783		2.80373	0.32774	2.80668	-0.18238		2.80331	0.32061	2.80649	-0.12928
2.77404	0.33879	2.68024	-0.20966		2.90757	0.32604	2.91064	-0.17385		2.90713	0.31859	2.91044	-0.12049
2.87311	0.3368	2.77952	-0.20139		3.01141	0.32436	3.01459	-0.16568		3.01096	0.31661	3.01438	-0.11214
2.97218	0.33487	2.87878	-0.19357		3.11525	0.32261	3.11854	-0.15801		3.11479	0.31479	3.11832	-0.10401
3.07126	0.33308	2.97804	-0.18608		3.2191	0.32095	3.22249	-0.15058		3.21861	0.31289	3.22227	-0.09616
3.17033	0.33123	3.0773	-0.17873		3.32294	0.3194	3.32644	-0.14306		3.32244	0.31115	3.32622	-0.08845
3.2694	0.3296	3.17658	-0.17165		3.42678	0.31795	3.43039	-0.13615		3.42626	0.30934	3.43015	-0.081
3.36847	0.32775	3.27585	-0.16468		3.53062	0.31652	3.53435	-0.12907		3.53009	0.3077	3.5341	-0.07363
3.46755	0.32622	3.37511	-0.15798		3.63446	0.31515	3.6383	-0.12239		3.63392	0.30602	3.63805	-0.06681
3.56662	0.3246	3.47439	-0.15138		3.73831	0.3136	3.74224	-0.11598		3.73774	0.30452	3.74199	-0.06004
3.66569	0.32298	3.57365	-0.14504		3.84215	0.31217	3.8462	-0.1094		3.84157	0.30286	3.84593	-0.05355
3.76476	0.32145	3.67293	-0.13858		3.94599	0.31081	3.95015	-0.10316		3.9454	0.30137	3.94988	-0.04713
3.86384	0.32002	3.77219	-0.13251		4.04983	0.30969	4.0541	-0.09695		4.04922	0.29988	4.05382	-0.04106
3.96291	0.3184	3.87145	-0.1265		4.15367	0.30826	4.15805	-0.09092		4.15305	0.29847	4.15777	-0.03536
4.06198	0.31712	3.97073	-0.12073		4.25751	0.30696	4.262	-0.08508		4.25688	0.29702	4.2617	-0.02958
4.16106	0.31561	4.06999	-0.11506		4.36135	0.30591	4.36595	-0.0793		4.3607	0.29565	4.36565	-0.02405
4.26013	0.31429	4.16925	-0.1093		4.4652	0.30461	4.46991	-0.07373		4.46453	0.29435	4.4696	-0.01902
4.3592	0.31294	4.26853	-0.10376		4.56904	0.30333	4.57386	-0.06853		4.56836	0.29296	4.57354	-0.01378
4.45827	0.31147	4.36779	-0.09857		4.67288	0.30224	4.6778	-0.06311		4.67218	0.2917	4.67748	-0.00908
4.55735	0.31028	4.46706	-0.09338		4.77672	0.30108	4.78176	-0.05796		4.77601	0.29042	4.78143	-0.00432
4.65642	0.30904	4.56633	-0.08843		4.88056	0.2999	4.88571	-0.05304		4.87984	0.28932	4.88537	-6.95888e-06
4.75549	0.30765	4.6656	-0.08332		4.9844	0.29896	4.98966	-0.04828		4.98366	0.28808	4.98932	0.00444
4.85457	0.30639	4.76486	-0.07847		5.08824	0.29789	5.09361	-0.04368		5.08749	0.28688	5.09325	0.00842
4.95364	0.30528	4.86414	-0.07375		5.19209	0.29671	5.19756	-0.03907		5.19132	0.28573	5.1972	0.01225
5.05271	0.30417	4.9634	-0.06915		5.29593	0.29573	5.30151	-0.03473		5.29514	0.28453	5.30115	0.01613
5.15179	0.30303	5.06266	-0.06466		5.39977	0.29474	5.40547	-0.03057		5.39897	0.28341	5.40509	0.01996
5.25086	0.30194	5.16192	-0.06041		5.50361	0.29377	5.50942	-0.02639		5.50279	0.28234	5.50903	0.02333
5.34993	0.30066	5.2612	-0.05615		5.60745	0.29281	5.61337	-0.02238		5.60662	0.2814	5.61297	0.02671
5.44901	0.29973	5.36046	-0.05182		5.71129	0.29177	5.71732	-0.01857		5.71045	0.28037	5.71692	0.03007
5.54808	0.29858	5.45973	-0.04779		5.81513	0.29085	5.82127	-0.01471		5.81427	0.27938	5.82086	0.03329
5.64715	0.29757	5.559	-0.04384		5.91897	0.28999	5.92522	-0.01132		5.9181	0.2783	5.9248	0.03632
5.74623	0.2965	5.65827	-0.04007		6.02281	0.28898	6.02918	-0.00769		6.02193	0.2774	6.02875	0.0392
5.8453	0.29556	5.75753	-0.0362		6.12666	0.28823	6.13312	-0.00416		6.12575	0.27637	6.13269	0.04218
5.94438	0.29459	5.85681	-0.03265		6.2305	0.28722	6.23707	-0.000951538		6.22958	0.27555	6.23663	0.04502
6.04345	0.2936	5.95607	-0.02917		6.33434	0.28648	6.34103	0.00212		6.33341	0.27463	6.34057	0.04763
6.14252	0.29274	6.05533	-0.02557		6.43818	0.28562	6.44498	0.00542		6.43723	0.27372	6.44452	0.05015
6.2416	0.29169	6.15461	-0.02209		6.54202	0.28474	6.54894	0.00844		6.54106	0.27278	6.54847	0.05278
6.34067	0.29068	6.25387	-0.01888		6.64586	0.28396	6.65288	0.01121		6.64488	0.27195	6.6524	0.05528
6.43974	0.28974	6.35314	-0.01566		6.7497	0.28321	6.75683	0.01416		6.74871	0.27107	6.75635	0.05774
6.53881	0.28894	6.4524	-0.01256		6.85354	0.28236	6.86079	0.01699		6.85254	0.27013	6.86029	0.06004
6.63789	0.28802	6.55168	-0.00941		6.95739	0.28154	6.96474	0.01974		6.95636	0.26943	6.96424	0.0625
6.73696	0.28724	6.65094	-0.00655		7.06123	0.2807	7.06868	0.02224		7.06019	0.26865	7.06818	0.06452
6.83603	0.28629	6.7502	-0.00378		7.16507	0.27997	7.17264	0.02502		7.16402	0.26779	7.17212	0.06679
6.93511	0.28537	6.84946	-0.00084256		7.26891	0.27924	7.27659	0.02754		7.26784	0.2671	7.27607	0.06895
7.03418	0.28447	6.94874	0.00204		7.37275	0.27854	7.38054	0.02987		7.37167	0.26638	7.38001	0.07103
7.13325	0.28386	7.048	0.00466		7.47659	0.27787	7.4845	0.03251		7.47549	0.26544	7.48395	0.07328
7.23233	0.283	7.14727	0.00742		7.58043	0.27718	7.58844	0.03483		7.57932	0.26483	7.5879	0.07515
7.3314	0.28216	7.24653	0.00989		7.68428	0.27629	7.69239	0.03703		7.68315	0.26411	7.69184	0.07721
7.43047	0.28159	7.34579	0.01256		7.78812	0.27577	7.79635	0.03932		7.78697	0.26331	7.79579	0.07915
7.52955	0.28065	7.44507	0.01493		7.89196	0.27491	7.9003	0.04159		7.8908	0.26262	7.89973	0.08115
7.62862	0.28004	7.54433	0.01729		7.9958	0.27444	8.00424	0.04379		7.99463	0.26203	8.00367	0.08306
7.72769	0.2793	7.64359	0.01964		8.09964	0.27381	8.1082	0.04592		8.09845	0.26129	8.10762	0.08476
7.82676	0.2784	7.74286	0.0221		8.20348	0.27319	8.21215	0.048		8.20228	0.26058	8.21156	0.08655
7.92584	0.27768	7.84213	0.02434		8.30732	0.27253	8.3161	0.05008		8.3061	0.25995	8.3155	0.08855
8.02491	0.27705	7.9414	0.02657		8.41116	0.27174	8.42005	0.05216		8.40993	0.25942	8.41945	0.09021
8.12398	0.27644	8.04066	0.02881		8.51501	0.27108	8.524	0.05415		8.51376	0.25873	8.52339	0.09204
8.22306	0.27565	8.13992	0.03085		8.61885	0.2706	8.62795	0.05608		8.61758	0.25801	8.62734	0.09372
8.32213	0.27504	8.23918	0.03312		8.72269	0.26993	8.73191	0.05806		8.72141	0.25745	8.73127	0.0954
8.4212	0.27414	8.33846	0.03509		8.82653	0.26942	8.83586	0.05974		8.82524	0.25688	8.83522	0.09694
8.52028	0.27351	8.43772	0.03703		8.93037	0.26884	8.9398	0.06165		8.92906	0.25627	8.93917	0.0986
8.61935	0.2729	8.53699	0.03925		9.03421	0.26827	9.04376	0.06352		9.03289	0.25558	9.04311	0.1003
8.71842	0.27231	8.63625	0.04104		9.13805	0.26758	9.14771	0.0652		9.13672	0.25505	9.14705	0.1019
8.8175	0.27172	8.73551	0.04314		9.24189	0.26703	9.25166	0.06722		9.24054	0.25457	9.25099	0.10346
8.91657	0.27109	8.83479	0.04498		9.34573	0.26648	9.35561	0.0689		9.34437	0.25391	9.35494	0.10509
9.01564	0.27054	8.93405	0.04688		9.44957	0.26602	9.45956	0.07073		9.44819	0.25339	9.45889	0.1065
9.11472	0.26979	9.03332	0.04874		9.55341	0.26548	9.56351	0.07245		9.55202	0.25291	9.56282	0.1081
9.21379	0.26926	9.13258	0.05042		9.65726	0.26491	9.66747	0.07402		9.65585	0.25242	9.66677	0.10961
9.31286	0.26868	9.23184	0.05229		9.7611	0.26434	9.77142	0.07577		9.75967	0.25179	9.77071	0.11119
9.41194	0.26811	9.33112	0.05412		9.86494	0.26379	9.87537	0.07736		9.8635	0.25133	9.87466	0.11248
9.51101	0.26752	9.43038	0.05597		9.96878	0.26333	9.97932	0.07881		9.96732	0.25074	9.9786	0.11403
9.61009	0.267	9.52964	0.05742		10.0726	0.26283	10.0833	0.08054		10.0711	0.25017	10.0825	0.1154
9.70916	0.26641	9.62891	0.05918		10.1765	0.2623	10.1872	0.08213		10.175	0.24986	10.1865	0.11683
9.80824	0.2659	9.72817	0.06092		10.2803	0.26184	10.2912	0.08375		10.2788	0.24923	10.2904	0.11821
9.90731	0.2654	9.82745	0.06244		10.3841	0.26136	10.3951	0.08528		10.3826	0.24879	10.3944	0.11958
10.0064	0.26475	9.92671	0.06411		10.488	0.26085	10.4991	0.08682		10.4864	0.24841	10.4983	0.12116
10.1055	0.26424	10.026	0.06586		10.5918	0.26029	10.603	0.08841		10.5903	0.24794	10.6023	0.12238
10.2045	0.26363	10.1252	0.06731		10.6957	0.25983	10.707	0.08988		10.6941	0.24744	10.7062	0.12383
10.3036	0.26307	10.2245	0.06894		10.7995	0.25947	10.8109	0.09127		10.7979	0.24693	10.8102	0.12501
10.4027	0.2628	10.3238	0.0706		10.9033	0.25913	10.9149	0.09268		10.9018	0.24641	10.9141	0.12637
10.5018	0.26229	10.423	0.07193		11.0072	0.25859	11.0188	0.09419		11.0056	0.24599	11.018	0.12763
10.6008	0.2617	10.5223	0.0735		11.111	0.25804	11.1228	0.09556		11.1094	0.24559	11.122	0.12898
10.6999	0.2613	10.6216	0.07503		11.2149	0.25753	11.2267	0.097		11.2132	0.24515	11.2259	0.1302
10.799	0.2608	10.7208	0.07646		11.3187	0.25732	11.3307	0.09824		11.3171	0.24473	11.3299	0.13146
10.898	0.26027	10.8201	0.07793		11.4226	0.2568	11.4346	0.09974		11.4209	0.24431	11.4338	0.13266
10.9971	0.25979	10.9193	0.07924		11.5264	0.25632	11.5386	0.10102		11.5247	0.24384	11.5378	0.13388
11.0962	0.25923	11.0186	0.08071		11.6302	0.2559	11.6425	0.10253		11.6285	0.24359	11.6417	0.13504
11.1953	0.25897	11.1179	0.08217		11.7341	0.25541	11.7465	0.10383		11.7324	0.24311	11.7456	0.13623
11.2943	0.25839	11.2171	0.08365		11.8379	0.25508	11.8504	0.10497		11.8362	0.24258	11.8496	0.13739
11.3934	0.25801	11.3164	0.08499		11.9418	0.25466	11.9544	0.10642		11.94	0.24241	11.9535	0.13863
11.4925	0.25742	11.4157	0.08635		12.0456	0.25422	12.0584	0.10765		12.0439	0.24204	12.0575	0.13974
11.5916	0.25704	11.5149	0.0878		12.1494	0.25382	12.1623	0.109		12.1477	0.24157	12.1614	0.14084
11.6906	0.25656	11.6142	0.08911		12.2533	0.25336	12.2662	0.11011		12.2515	0.24115	12.2654	0.14199
11.7897	0.25622	11.7134	0.09036		12.3571	0.25298	12.3702	0.11148		12.3553	0.24079	12.3693	0.14311
11.8888	0.25576	11.8127	0.09162		12.461	0.25258	12.4741	0.11272		12.4591	0.24046	12.4733	0.14403
11.9879	0.25545	11.912	0.0932		12.5648	0.25233	12.5781	0.11387		12.563	0.24002	12.5772	0.14507
12.0869	0.25494	12.0113	0.09433		12.6686	0.25191	12.6821	0.11507		12.6668	0.23972	12.6811	0.14624
12.186	0.2545	12.1105	0.09562		12.7725	0.25148	12.786	0.11623		12.7706	0.23955	12.7851	0.14715
12.2851	0.25418	12.2098	0.09685		12.8763	0.25123	12.8899	0.11732		12.8745	0.23907	12.889	0.14834
12.3842	0.25368	12.309	0.09811		12.9802	0.25073	12.9939	0.1186		12.9783	0.23873	12.993	0.14917
12.4832	0.25343	12.4083	0.09948		13.084	0.25064	13.0978	0.11988		13.0821	0.23838	13.0969	0.15019
12.5823	0.25295	12.5076	0.10049		13.1879	0.25006	13.2018	0.12087		13.1859	0.23804	13.2009	0.15133
12.6814	0.25263	12.6068	0.10177		13.2917	0.24974	13.3057	0.1219		13.2898	0.23772	13.3048	0.15219
12.7805	0.25227	12.7061	0.10307		13.3955	0.24934	13.4097	0.12312		13.3936	0.23735	13.4087	0.15327
12.8795	0.25173	12.8054	0.10404		13.4994	0.24901	13.5137	0.12433		13.4974	0.2371	13.5127	0.15421
12.9786	0.25139	12.9046	0.1053		13.6032	0.24869	13.6176	0.12536		13.6012	0.23667	13.6166	0.15511
13.0777	0.25101	13.0039	0.10656		13.7071	0.24835	13.7216	0.12641		13.7051	0.23648	13.7206	0.15587
13.1768	0.2507	13.1031	0.10761		13.8109	0.24819	13.8255	0.1274		13.8089	0.23617	13.8245	0.15676
13.2758	0.25034	13.2024	0.10887		13.9147	0.2477	13.9295	0.12854		13.9127	0.23585	13.9285	0.15776
13.3749	0.24984	13.3017	0.10992		14.0186	0.2473	14.0334	0.1295		14.0166	0.2355	14.0324	0.15861
13.474	0.24967	13.4009	0.11111		14.1224	0.24697	14.1373	0.13047		14.1204	0.23522	14.1364	0.15934
13.5731	0.24946	13.5002	0.1122		14.2263	0.24672	14.2413	0.13156		14.2242	0.23482	14.2403	0.16029
13.6721	0.24893	13.5995	0.11319		14.3301	0.24634	14.3453	0.13259		14.328	0.23457	14.3442	0.16119
13.7712	0.2486	13.6987	0.11433		14.4339	0.24607	14.4492	0.13351		14.4319	0.23436	14.4482	0.16201
13.8703	0.24824	13.798	0.11536		14.5378	0.24571	14.5532	0.1345		14.5357	0.23398	14.5521	0.16285
13.9694	0.24786	13.8973	0.11655		14.6416	0.24539	14.6571	0.13551		14.6395	0.23377	14.6561	0.16357
14.0684	0.24757	13.9965	0.11745		14.7455	0.24504	14.7611	0.13643		14.7433	0.23348	14.76	0.16445
14.1675	0.24734	14.0958	0.11867		14.8493	0.24474	14.865	0.13759		14.8472	0.23314	14.864	0.16521
14.2666	0.24692	14.1951	0.11955		14.9532	0.24434	14.969	0.13826		14.951	0.2328	14.9679	0.16588
14.3656	0.24665	14.2943	0.12071		15.057	0.24415	15.0729	0.13937		15.0548	0.23255	15.0718	0.16664
14.4647	0.24623	14.3936	0.12166		15.1608	0.24399	15.1769	0.14013		15.1586	0.23243	15.1758	0.16746
14.5638	0.24606	14.4929	0.12262		15.2647	0.24363	15.2808	0.14112		15.2625	0.23199	15.2797	0.16807
14.6629	0.24562	14.5921	0.12373		15.3685	0.24329	15.3848	0.14189		15.3663	0.23175	15.3837	0.16891
14.7619	0.24532	14.6914	0.12478		15.4724	0.24308	15.4887	0.14292		15.4701	0.23161	15.4876	0.16964
14.861	0.24495	14.7906	0.12556		15.5762	0.24279	15.5927	0.14376		15.5739	0.23125	15.5916	0.17025
14.9601	0.24474	14.8899	0.12674		15.68	0.24247	15.6966	0.1446		15.6778	0.2311	15.6955	0.1711
15.0592	0.2444	14.9892	0.12737		15.7839	0.24212	15.8006	0.1454		15.7816	0.23081	15.7995	0.17168
15.1582	0.24411	15.0884	0.12844		15.8877	0.24197	15.9045	0.14628		15.8854	0.23056	15.9034	0.17221
15.2573	0.24383	15.1877	0.12936		15.9916	0.24174	16.0085	0.14704		15.9893	0.23028	16.0073	0.17303
15.3564	0.24366	15.2869	0.13037		16.0954	0.2414	16.1124	0.14792		16.0931	0.23011	16.1113	0.17351
15.4555	0.24316	15.3862	0.1314		16.1992	0.24109	16.2164	0.14879		16.1969	0.22993	16.2152	0.17433
15.5545	0.24312	15.4855	0.13209		16.3031	0.24079	16.3203	0.14948		16.3007	0.22959	16.3192	0.17494
15.6536	0.24276	15.5847	0.13308		16.4069	0.24052	16.4243	0.15028		16.4046	0.2294	16.4231	0.17559
15.7527	0.24255	15.684	0.13392		16.5108	0.24044	16.5282	0.15107		16.5084	0.22917	16.5271	0.17623
15.8517	0.24207	15.7833	0.13472		16.6146	0.23995	16.6322	0.15194		16.6122	0.22883	16.631	0.17686
15.9508	0.24188	15.8825	0.13572		16.7185	0.23974	16.7361	0.15269		16.716	0.2286	16.735	0.17728
16.0499	0.24163	15.9818	0.13652		16.8223	0.23943	16.8401	0.15336		16.8199	0.22849	16.8389	0.17797
16.149	0.24136	16.081	0.13749		16.9261	0.23934	16.944	0.1541		16.9237	0.22824	16.9428	0.17848
16.248	0.24106	16.1803	0.13822		17.03	0.23896	17.048	0.15502		17.0275	0.22816	17.0468	0.1791
16.3471	0.24077	16.2796	0.13915		17.1338	0.23884	17.1519	0.15572		17.1313	0.22795	17.1507	0.17961
16.4462	0.24066	16.3788	0.13999		17.2377	0.23854	17.2559	0.15624		17.2352	0.22767	17.2547	0.18016
16.5453	0.24026	16.4781	0.14072		17.3415	0.23819	17.3598	0.15715		17.339	0.22742	17.3586	0.18081
16.6443	0.23999	16.5773	0.14158		17.4454	0.23808	17.4638	0.15784		17.4428	0.22723	17.4626	0.18133
16.7434	0.23991	16.6766	0.14236		17.5492	0.23779	17.5677	0.15849		17.5466	0.22702	17.5665	0.18184
16.8425	0.23961	16.7759	0.14314		17.653	0.23756	17.6717	0.15902		17.6505	0.22681	17.6704	0.18234
16.9416	0.23926	16.8751	0.14394		17.7569	0.23733	17.7756	0.15981		17.7543	0.22652	17.7744	0.18304
17.0406	0.23917	16.9744	0.14469		17.8607	0.23712	17.8796	0.16046		17.8581	0.22637	17.8783	0.18344
17.1397	0.23875	17.0737	0.14557		17.9645	0.23693	17.9835	0.16112		17.9619	0.22604	17.9823	0.1839
17.2388	0.23863	17.1729	0.1462		18.0684	0.23651	18.0875	0.16175		18.0658	0.22603	18.0862	0.1844
17.3379	0.23831	17.2722	0.14702		18.1722	0.23657	18.1914	0.16257		18.1696	0.2258	18.1902	0.18489
17.4369	0.23808	17.3714	0.14778		18.2761	0.23626	18.2954	0.16317		18.2734	0.22555	18.2941	0.18541
17.536	0.23783	17.4707	0.14839		18.3799	0.236	18.3993	0.16364		18.3773	0.22542	18.3981	0.1859
17.6351	0.2376	17.57	0.14933		18.4838	0.23584	18.5033	0.16435		18.4811	0.22521	18.502	0.18617
17.7342	0.23726	17.6693	0.14994		18.5876	0.23558	18.6072	0.16507		18.5849	0.22505	18.6059	0.18672
17.8332	0.23713	17.7685	0.15055		18.6914	0.23541	18.7112	0.16557		18.6887	0.22494	18.7099	0.18707
17.9323	0.23703	17.8678	0.15131		18.7953	0.23506	18.8151	0.16624		18.7925	0.22481	18.8138	0.18752
18.0314	0.23663	17.967	0.15198		18.8991	0.23489	18.9191	0.16677		18.8964	0.22452	18.9178	0.18798
18.1305	0.23655	18.0663	0.15265		19.003	0.23464	19.023	0.16744		19.0002	0.22433	19.0217	0.1884
18.2295	0.23629	18.1656	0.15334		19.1068	0.23447	19.127	0.16799		19.104	0.22425	19.1257	0.18886
18.3286	0.23611	18.2648	0.15399		19.2107	0.23426	19.2309	0.16847		19.2079	0.22391	19.2296	0.18932
18.4277	0.23585	18.3641	0.15469		19.3145	0.23401	19.3349	0.16908		19.3117	0.22385	19.3335	0.18979
18.5268	0.23562	18.4633	0.15538		19.4183	0.23392	19.4388	0.16971		19.4155	0.22376	19.4375	0.19006
18.6258	0.23533	18.5626	0.15597		19.5222	0.23374	19.5428	0.17034		19.5193	0.22347	19.5414	0.19048
18.7249	0.23527	18.6619	0.15652		19.626	0.23353	19.6467	0.17074		19.6232	0.22349	19.6454	0.19082
18.824	0.23514	18.7611	0.15727		19.7298	0.23329	19.7507	0.17137		19.727	0.22313	19.7493	0.1913
18.9231	0.23478	18.8604	0.15778		19.8337	0.23315	19.8546	0.17179		19.8308	0.22301	19.8533	0.19155
19.0221	0.2347	18.9596	0.15853		19.9375	0.23302	19.9586	0.17233		19.9346	0.22297	19.9572	0.19189
19.1212	0.23434	19.0589	0.1592		20.0414	0.23271	20.0625	0.17284		20.0385	0.22271	20.0612	0.19242
19.2203	0.23422	19.1582	0.15979		20.1452	0.23252	20.1665	0.17353		20.1423	0.22248	20.1651	0.19263
19.3194	0.23401	19.2574	0.16038		20.2491	0.23237	20.2704	0.17393		20.2461	0.22242	20.2691	0.19309
19.4184	0.23371	19.3567	0.16092		20.3529	0.2321	20.3744	0.17448		20.3499	0.22214	20.373	0.19344
19.5175	0.23354	19.456	0.16166		20.4567	0.23199	20.4783	0.17485		20.4538	0.22208	20.4769	0.19368
19.6166	0.23327	19.5552	0.16218		20.5606	0.23174	20.5823	0.17551		20.5576	0.22191	20.5809	0.19387
19.7157	0.23323	19.6545	0.16277		20.6644	0.23157	20.6862	0.17586		20.6614	0.22172	20.6848	0.19437
19.8147	0.23304	19.7538	0.16336		20.7683	0.23155	20.7902	0.17639		20.7653	0.22158	20.7888	0.19464
19.9138	0.23283	19.853	0.16386		20.8721	0.23121	20.8941	0.17674		20.8691	0.22154	20.8927	0.19494
20.0129	0.23268	19.9523	0.16445		20.976	0.231	20.9981	0.17725		20.9729	0.22135	20.9967	0.19534
20.112	0.23243	20.0515	0.16502		21.0798	0.2309	21.102	0.17767		21.0767	0.22124	21.1006	0.19561
20.211	0.23228	20.1508	0.16567		21.1836	0.23075	21.206	0.17826		21.1806	0.22112	21.2045	0.19593
20.3101	0.23218	20.2501	0.16601		21.2875	0.23052	21.3099	0.17855		21.2844	0.22088	21.3085	0.1963
20.4092	0.23203	20.3493	0.16672		21.3913	0.23039	21.4139	0.17906		21.3882	0.22084	21.4124	0.19658
20.5083	0.23172	20.4486	0.16725		21.4952	0.23025	21.5178	0.17948		21.492	0.22059	21.5164	0.19679
20.6073	0.23159	20.5479	0.16775		21.599	0.23006	21.6218	0.17998		21.5959	0.22051	21.6203	0.19717
20.7064	0.23134	20.6471	0.16834		21.7028	0.22977	21.7257	0.18042		21.6997	0.22038	21.7243	0.19734
20.8055	0.2313	20.7464	0.16882		21.8067	0.2297	21.8297	0.18082		21.8035	0.22019	21.8282	0.19759
20.9046	0.23104	20.8456	0.16912		21.9105	0.22956	21.9336	0.18122		21.9074	0.22006	21.9322	0.19788
21.0036	0.23104	20.9449	0.16977		22.0144	0.22924	22.0376	0.1817		22.0112	0.22008	22.0361	0.1982
21.1027	0.23075	21.0442	0.17027		22.1182	0.22916	22.1415	0.18206		22.115	0.21987	22.14	0.19855
21.2018	0.23062	21.1434	0.1708		22.222	0.22901	22.2455	0.1824		22.2188	0.21977	22.244	0.19872
21.3009	0.23039	21.2427	0.17132		22.3259	0.22886	22.3494	0.18282		22.3226	0.21945	22.3479	0.19893
21.3999	0.23025	21.342	0.17172		22.4297	0.22873	22.4534	0.18332		22.4265	0.21954	22.4519	0.19925
21.499	0.23001	21.4412	0.17224		22.5336	0.22859	22.5573	0.18361		22.5303	0.21931	22.5558	0.19954
21.5981	0.22995	21.5405	0.17271		22.6374	0.22834	22.6613	0.18393		22.6341	0.2192	22.6598	0.19973
21.6972	0.2298	21.6397	0.17313		22.7413	0.22819	22.7652	0.18447		22.738	0.2192	22.7637	0.19996
21.7962	0.22959	21.739	0.17357		22.8451	0.2281	22.8692	0.18475		22.8418	0.21895	22.8677	0.20009
21.8953	0.22939	21.8383	0.17403		22.9489	0.22811	22.9731	0.1851		22.9456	0.21893	22.9716	0.20028
21.9944	0.22924	21.9375	0.1746		23.0528	0.22792	23.0771	0.18542		23.0494	0.21872	23.0755	0.20062
22.0935	0.22917	22.0368	0.17502		23.1566	0.22768	23.181	0.1859		23.1533	0.2187	23.1795	0.2007
22.1925	0.22884	22.1361	0.17535		23.2605	0.22752	23.285	0.1862		23.2571	0.21847	23.2834	0.20089
22.2916	0.22888	22.2353	0.17596		23.3643	0.22741	23.3889	0.18649		23.3609	0.21832	23.3874	0.20123
22.3907	0.22859	22.3346	0.17625		23.4682	0.22724	23.4929	0.18691		23.4647	0.2183	23.4913	0.20146
22.4898	0.22838	22.4338	0.17672		23.572	0.22712	23.5968	0.18727		23.5686	0.21815	23.5953	0.2015
22.5888	0.22848	22.5331	0.17726		23.6758	0.22695	23.7008	0.18754		23.6724	0.21794	23.6992	0.20185
22.6879	0.22827	22.6324	0.1776		23.7797	0.2268	23.8047	0.18784		23.7762	0.21811	23.8031	0.20198
22.787	0.22812	22.7316	0.17796		23.8835	0.22668	23.9087	0.18828		23.8801	0.21777	23.9071	0.20221
22.8861	0.22789	22.8309	0.1784		23.9874	0.22653	24.0126	0.18855		23.9839	0.21762	24.011	0.20228
22.9851	0.22783	22.9302	0.1789		24.0912	0.22634	24.1166	0.18882		24.0877	0.21765	24.115	0.2027
23.0842	0.22752	23.0294	0.17911		24.195	0.22628	24.2205	0.18926		24.1915	0.21746	24.2189	0.20276
23.1833	0.2276	23.1287	0.17974		24.2989	0.22605	24.3245	0.1895		24.2953	0.21735	24.3229	0.20287
23.2824	0.22735	23.2279	0.17997		24.4027	0.22603	24.4284	0.18977		24.3992	0.21731	24.4268	0.20314
23.3814	0.22724	23.3272	0.18037		24.5066	0.22584	24.5324	0.19008		24.503	0.21731	24.5308	0.20331
23.4805	0.22699	23.4265	0.1809		24.6104	0.22561	24.6363	0.19017		24.6068	0.21712	24.6347	0.20345
23.5796	0.22703	23.5257	0.18125		24.7143	0.22571	24.7403	0.19073		24.7107	0.21708	24.7386	0.20371
23.6787	0.22668	23.625	0.18148		24.8181	0.2255	24.8442	0.19086		24.8145	0.21695	24.8426	0.20379
23.7777	0.22663	23.7243	0.1818		24.9219	0.22533	24.9482	0.19122		24.9183	0.21697	24.9465	0.204
23.8768	0.22653	23.8235	0.18224		25.0258	0.22527	25.0521	0.19139		25.0221	0.21681	25.0505	0.20404
23.9759	0.22651	23.9228	0.1827		25.1296	0.22508	25.1561	0.1917		25.126	0.21666	25.1544	0.20438
24.075	0.22619	24.022	0.18304		25.2335	0.22495	25.26	0.19199		25.2298	0.21661	25.2584	0.20446
24.174	0.22607	24.1213	0.18354		25.3373	0.22483	25.364	0.19241		25.3336	0.21659	25.3623	0.20457
24.2731	0.226	24.2206	0.18363		25.4412	0.22479	25.4679	0.19271		25.4374	0.21659	25.4662	0.20469
24.3722	0.22588	24.3198	0.18415		25.545	0.22466	25.5719	0.19284		25.5413	0.21624	25.5702	0.20484
24.4713	0.22577	24.4191	0.1843		25.6488	0.22456	25.6758	0.19311		25.6451	0.21628	25.6741	0.20488
24.5703	0.2256	24.5184	0.18474		25.7527	0.22443	25.7798	0.19336		25.7489	0.2162	25.7781	0.20514
24.6694	0.22542	24.6176	0.18505		25.8565	0.22435	25.8837	0.19374		25.8528	0.21599	25.882	0.20547
24.7685	0.22542	24.7169	0.18554		25.9604	0.2242	25.9877	0.19386		25.9566	0.21596	25.986	0.20551
24.8676	0.22542	24.8161	0.18573		26.0642	0.22411	26.0916	0.19424		26.0604	0.21584	26.0899	0.20551
24.9666	0.22519	24.9154	0.186		26.168	0.22399	26.1956	0.19439		26.1642	0.21577	26.1939	0.20568
25.0657	0.2251	25.0146	0.18638		26.2719	0.22386	26.2995	0.19471		26.268	0.21577	26.2978	0.20595
25.1648	0.22497	25.1139	0.1868		26.3757	0.22371	26.4035	0.19479		26.3719	0.21558	26.4017	0.20593
25.2639	0.22497	25.2132	0.18701		26.4796	0.22369	26.5074	0.19523		26.4757	0.21556	26.5057	0.20623
25.3629	0.2246	25.3124	0.18726		26.5834	0.22353	26.6114	0.19519		26.5795	0.21538	26.6096	0.2061
25.462	0.22456	25.4117	0.18766		26.6872	0.22336	26.7153	0.19544		26.6834	0.21556	26.7136	0.20631
25.5611	0.22441	25.511	0.18797		26.7911	0.2233	26.8193	0.19565		26.7872	0.21535	26.8175	0.20644
25.6602	0.22422	25.6102	0.18818		26.8949	0.22319	26.9232	0.19601		26.891	0.21521	26.9215	0.20659
25.7592	0.22424	25.7095	0.18856		26.9988	0.22309	27.0272	0.19622		26.9948	0.21521	27.0254	0.20665
25.8583	0.22397	25.8087	0.18875		27.1026	0.22298	27.1311	0.19632		27.0987	0.21512	27.1293	0.20677
25.9574	0.22395	25.908	0.18907		27.2065	0.22287	27.2351	0.19664		27.2025	0.2151	27.2333	0.20697
26.0565	0.22393	26.0073	0.18928		27.3103	0.22283	27.339	0.19687		27.3063	0.21493	27.3372	0.20703
26.1556	0.22378	26.1065	0.18961		27.4141	0.22275	27.443	0.197		27.4101	0.21495	27.4412	0.20699
26.2546	0.22353	26.2058	0.18993		27.518	0.22262	27.5469	0.19721		27.514	0.21483	27.5451	0.20722
26.3537	0.22355	26.305	0.19018		27.6218	0.22256	27.6509	0.19742		27.6178	0.21479	27.6491	0.20736
26.4528	0.2235	26.4043	0.19033		27.7257	0.22231	27.7548	0.1976		27.7216	0.21462	27.753	0.20749
26.5519	0.22338	26.5036	0.19081		27.8295	0.22229	27.8588	0.19786		27.8255	0.21458	27.857	0.20759
26.6509	0.22327	26.6028	0.19095		27.9333	0.22212	27.9627	0.19792		27.9293	0.21453	27.9609	0.20753
26.75	0.22327	26.7021	0.19119		28.0372	0.22222	28.0667	0.19815		28.0331	0.21447	28.0648	0.20772
26.8491	0.22298	26.8013	0.19142		28.141	0.22208	28.1706	0.1984		28.1369	0.21439	28.1688	0.20791
26.9481	0.22302	26.9006	0.19161		28.2449	0.22205	28.2746	0.19859		28.2407	0.21434	28.2727	0.20789
27.0472	0.22279	26.9999	0.19182		28.3487	0.22193	28.3785	0.19863		28.3446	0.2143	28.3767	0.208
27.1463	0.22279	27.0991	0.19215		28.4525	0.22191	28.4825	0.1988		28.4484	0.21428	28.4806	0.2081
27.2454	0.22256	27.1984	0.19238		28.5564	0.22172	28.5864	0.19914		28.5522	0.21411	28.5846	0.20827
27.3445	0.22239	27.2977	0.19261		28.6602	0.22153	28.6904	0.19924		28.6561	0.21395	28.6885	0.20827
27.4435	0.22235	27.3969	0.19293		28.7641	0.22147	28.7944	0.19937		28.7599	0.21397	28.7924	0.20829
27.5426	0.22241	27.4962	0.19316		28.8679	0.22134	28.8983	0.19966		28.8637	0.21395	28.8964	0.2085
27.6417	0.22229	27.5954	0.19327		28.9717	0.22132	29.0023	0.19989		28.9675	0.21399	29.0003	0.20865
27.7408	0.22208	27.6947	0.19356		29.0756	0.22136	29.1062	0.19996		29.0714	0.21373	29.1043	0.20873
27.8398	0.22199	27.7939	0.19389		29.1794	0.2213	29.2102	0.20013		29.1752	0.21382	29.2082	0.20871
27.9389	0.22193	27.8932	0.19385		29.2833	0.22101	29.3141	0.20023		29.279	0.21369	29.3122	0.20881
28.038	0.22197	27.9925	0.19417		29.3871	0.22092	29.4181	0.20027		29.3828	0.21373	29.4161	0.20884
28.1371	0.2217	28.0917	0.19465		29.4909	0.22092	29.522	0.20042		29.4867	0.21361	29.5201	0.209
28.2361	0.22168	28.191	0.19471		29.5948	0.22071	29.626	0.20052		29.5905	0.21353	29.624	0.20911
28.3352	0.22168	28.2903	0.19494		29.6986	0.22084	29.7299	0.20078		29.6943	0.2134	29.7279	0.20903
28.4343	0.22151	28.3895	0.19511		29.8025	0.22056	29.8339	0.2009		29.7981	0.2135	29.8319	0.20923
28.5334	0.22138	28.4888	0.19524		29.9063	0.22065	29.9378	0.20109		29.902	0.2134	29.9358	0.20924
28.6324	0.22128	28.588	0.19537		30.0101	0.22052	30.0418	0.20111		30.0058	0.21327	30.0398	0.20932
28.7315	0.22119	28.6873	0.19558		30.114	0.22033	30.1457	0.20139		30.1096	0.21325	30.1437	0.20936
28.8306	0.22109	28.7865	0.19581		30.2178	0.22033	30.2497	0.20149		30.2135	0.21319	30.2477	0.2094
28.9297	0.22103	28.8858	0.1961		30.3217	0.22035	30.3536	0.20174		30.3173	0.21321	30.3516	0.20951
29.0288	0.22092	28.9851	0.19616		30.4255	0.22012	30.4576	0.20187		30.4211	0.21302	30.4555	0.20963
29.1278	0.22086	29.0843	0.19625		30.5293	0.22016	30.5615	0.20197		30.5249	0.2131	30.5595	0.20947
29.2269	0.22075	29.1836	0.19656		30.6332	0.22019	30.6655	0.2021		30.6288	0.21302	30.6634	0.20976
29.326	0.22078	29.2829	0.19671		30.737	0.22006	30.7694	0.2022		30.7326	0.21291	30.7674	0.2097
29.4251	0.22054	29.3821	0.197		30.8409	0.21989	30.8734	0.20243		30.8364	0.21285	30.8713	0.20978
29.5241	0.22052	29.4814	0.19711		30.9447	0.21981	30.9773	0.20244		30.9402	0.21285	30.9753	0.20985
29.6232	0.22052	29.5806	0.19728		31.0485	0.21989	31.0813	0.20258		31.0441	0.21294	31.0792	0.20984
29.7223	0.22029	29.6799	0.19757		31.1524	0.21985	31.1852	0.20267		31.1479	0.21273	31.1832	0.20993
29.8214	0.22025	29.7792	0.19774		31.2562	0.21956	31.2892	0.20288		31.2517	0.21271	31.2871	0.21003
29.9204	0.22015	29.8784	0.19778		31.3601	0.21947	31.3931	0.20298		31.3556	0.2126	31.391	0.21001
30.0195	0.22012	29.9777	0.19793		31.4639	0.21958	31.4971	0.20323		31.4594	0.2126	31.495	0.2101
30.1186	0.22	30.0769	0.19812		31.5678	0.21949	31.601	0.20319		31.5632	0.21251	31.5989	0.21014
30.2177	0.22015	30.1762	0.19841		31.6716	0.21934	31.705	0.20315		31.667	0.21233	31.7029	0.21033
30.3167	0.21994	30.2755	0.19849		31.7754	0.21924	31.8089	0.20326		31.7708	0.21245	31.8068	0.21014
30.4158	0.2197	30.3747	0.19868		31.8793	0.21926	31.9129	0.20361		31.8747	0.21237	31.9108	0.21033
30.5149	0.21983	30.474	0.19872		31.9831	0.21918	32.0168	0.20367		31.9785	0.21241	32.0147	0.21025
30.614	0.2197	30.5732	0.19896		32.087	0.21916	32.1208	0.20361		32.0823	0.21226	32.1186	0.21039
30.7131	0.21951	30.6725	0.19904		32.1908	0.21897	32.2247	0.2038		32.1862	0.21235	32.2226	0.21041
30.8121	0.2196	30.7718	0.19917		32.2946	0.21901	32.3287	0.20397		32.29	0.21226	32.3265	0.21039
30.9112	0.21945	30.871	0.19923		32.3985	0.21888	32.4326	0.20405		32.3938	0.21212	32.4305	0.2105
31.0103	0.21939	30.9703	0.19929		32.5023	0.21899	32.5366	0.2042		32.4976	0.21212	32.5344	0.21064
31.1094	0.21928	31.0695	0.19977		32.6061	0.21878	32.6405	0.2042		32.6015	0.21216	32.6384	0.21056
31.2084	0.21912	31.1688	0.1998		32.71	0.2188	32.7445	0.20416		32.7053	0.21197	32.7423	0.21069
31.3075	0.2191	31.2681	0.19994		32.8138	0.21853	32.8484	0.20439		32.8091	0.21193	32.8462	0.21058
31.4066	0.21907	31.3673	0.20001		32.9177	0.21859	32.9524	0.20464		32.9129	0.21191	32.9502	0.21077
31.5057	0.21893	31.4666	0.20026		33.0215	0.21848	33.0563	0.20464		33.0168	0.21195	33.0541	0.21073
31.6047	0.21889	31.5658	0.20034		33.1253	0.21853	33.1603	0.20466		33.1206	0.21182	33.1581	0.21077
31.7038	0.21882	31.6651	0.20043		33.2292	0.2185	33.2642	0.20489		33.2244	0.21189	33.262	0.21088
31.8029	0.21874	31.7644	0.20059		33.333	0.21834	33.3682	0.20491		33.3282	0.21182	33.366	0.21092
31.902	0.21872	31.8636	0.20062		33.4369	0.2183	33.4721	0.20493		33.4321	0.2118	33.4699	0.21085
32.0011	0.21861	31.9629	0.20078		33.5407	0.21832	33.5761	0.20506		33.5359	0.21169	33.5739	0.2109
32.1001	0.21853	32.0621	0.2008		33.6446	0.21819	33.68	0.20519		33.6397	0.21163	33.6778	0.21088
32.1992	0.21859	32.1614	0.20095		33.7484	0.21811	33.784	0.20525		33.7436	0.21165	33.7817	0.21102
32.2983	0.21844	32.2607	0.2011		33.8522	0.21811	33.8879	0.20527		33.8474	0.21161	33.8857	0.21096
32.3974	0.21832	32.3599	0.20131		33.9561	0.21798	33.9919	0.20544		33.9512	0.21163	33.9896	0.21119
32.4965	0.21823	32.4592	0.20141		34.0599	0.21796	34.0958	0.20554		34.055	0.21155	34.0936	0.21113
32.5955	0.21823	32.5585	0.2015		34.1638	0.21785	34.1998	0.20565		34.1589	0.21157	34.1975	0.21111
32.6946	0.21815	32.6577	0.20164		34.2676	0.21775	34.3037	0.20567		34.2627	0.2114	34.3015	0.21119
32.7937	0.21802	32.757	0.20173		34.3714	0.21779	34.4077	0.20577		34.3665	0.21142	34.4054	0.21113
32.8928	0.21809	32.8562	0.20173		34.4753	0.21775	34.5116	0.20578		34.4704	0.21136	34.5093	0.21115
32.9918	0.218	32.9555	0.20183		34.5791	0.21773	34.6156	0.20586		34.5742	0.21125	34.6133	0.21134
33.0909	0.21798	33.0547	0.20213		34.6829	0.21769	34.7195	0.20592		34.678	0.21138	34.7172	0.21125
33.19	0.21786	33.154	0.20204		34.7868	0.21746	34.8235	0.20598		34.7818	0.21117	34.8212	0.21146
33.2891	0.21786	33.2533	0.20227		34.8906	0.21752	34.9274	0.20609		34.8856	0.21123	34.9251	0.21136
33.3881	0.21773	33.3525	0.20236		34.9945	0.21748	35.0314	0.20607		34.9895	0.21119	35.0291	0.21136
33.4872	0.21763	33.4518	0.20244		35.0983	0.21752	35.1353	0.20624		35.0933	0.21113	35.133	0.21138
33.5863	0.21765	33.551	0.20246		35.2022	0.21727	35.2393	0.20628		35.1971	0.21106	35.237	0.21146
33.6854	0.21754	33.6503	0.20263		35.306	0.21739	35.3432	0.20641		35.301	0.21111	35.3409	0.21144
33.7844	0.21752	33.7496	0.20282		35.4098	0.21733	35.4472	0.20651		35.4048	0.21115	35.4448	0.21148
33.8835	0.21733	33.8488	0.20295		35.5137	0.21718	35.5511	0.20664		35.5086	0.21107	35.5488	0.21151
33.9826	0.21733	33.9481	0.20299		35.6175	0.21714	35.6551	0.20645		35.6124	0.21107	35.6527	0.21151
34.0817	0.21733	34.0474	0.20295		35.7214	0.21701	35.759	0.20668		35.7163	0.211	35.7567	0.21153
34.1808	0.21731	34.1466	0.20324		35.8252	0.2172	35.863	0.20666		35.8201	0.21094	35.8606	0.21161
34.2798	0.21721	34.2459	0.20326		35.929	0.21701	35.9669	0.20676		35.9239	0.21088	35.9646	0.21165
34.3789	0.2171	34.3451	0.20322		36.0329	0.21704	36.0709	0.20681		36.0277	0.21077	36.0685	0.21163
34.478	0.21731	34.4444	0.20339		36.1367	0.21714	36.1748	0.20689		36.1316	0.21073	36.1724	0.21169
34.5771	0.21699	34.5437	0.20343		36.2406	0.21691	36.2788	0.20687		36.2354	0.21073	36.2764	0.21178
34.6761	0.217	34.6429	0.20355		36.3444	0.21687	36.3827	0.20699		36.3392	0.21081	36.3803	0.21178
34.7752	0.21699	34.7422	0.20353		36.4482	0.21687	36.4867	0.20701		36.443	0.21067	36.4843	0.21169
34.8743	0.21683	34.8414	0.20362		36.5521	0.2168	36.5906	0.20714		36.5469	0.21071	36.5882	0.21172
34.9734	0.21681	34.9407	0.20393		36.6559	0.21678	36.6946	0.20712		36.6507	0.21066	36.6921	0.21186
35.0725	0.21691	35.04	0.20387		36.7598	0.21664	36.7985	0.20729		36.7545	0.21071	36.7961	0.21174
35.1715	0.21672	35.1392	0.20395		36.8636	0.21662	36.9025	0.20733		36.8584	0.21069	36.9	0.21191
35.2706	0.21655	35.2385	0.20406		36.9674	0.21647	37.0064	0.20741		36.9622	0.21052	37.004	0.21188
35.3697	0.21666	35.3377	0.20418		37.0713	0.21643	37.1104	0.20743		37.066	0.2106	37.1079	0.21189
35.4688	0.21653	35.437	0.20416		37.1751	0.21634	37.2143	0.2075		37.1698	0.21058	37.2119	0.21191
35.5678	0.21645	35.5363	0.20419		37.279	0.21638	37.3183	0.20752		37.2737	0.21056	37.3158	0.21201
35.6669	0.21655	35.6355	0.20433		37.3828	0.21632	37.4222	0.20754		37.3775	0.21052	37.4198	0.21203
35.766	0.21634	35.7348	0.20433		37.4866	0.21624	37.5262	0.20756		37.4813	0.21043	37.5237	0.21209
35.8651	0.21632	35.834	0.20433		37.5905	0.21628	37.6301	0.20781		37.5851	0.21054	37.6277	0.21205
35.9641	0.21626	35.9333	0.20454		37.6943	0.21607	37.7341	0.20762		37.689	0.21041	37.7316	0.21195
36.0632	0.21618	36.0325	0.20463		37.7982	0.21617	37.838	0.20771		37.7928	0.21043	37.8355	0.2121
36.1623	0.21632	36.1318	0.20469		37.902	0.21605	37.942	0.20779		37.8966	0.21041	37.9395	0.21207
36.2614	0.21624	36.2311	0.20469		38.0058	0.21607	38.0459	0.20785		38.0005	0.21027	38.0434	0.21203
36.3604	0.21601	36.3303	0.20486		38.1097	0.21605	38.1499	0.20798		38.1043	0.21035	38.1474	0.21214
36.4595	0.21609	36.4296	0.20484		38.2135	0.216	38.2538	0.208		38.2081	0.21024	38.2513	0.21207
36.5586	0.21588	36.5289	0.20486		38.3174	0.21592	38.3578	0.20807		38.3119	0.21025	38.3552	0.21214
36.6577	0.21601	36.6281	0.205		38.4212	0.216	38.4618	0.20813		38.4158	0.21029	38.4592	0.21218
36.7567	0.21601	36.7274	0.20509		38.525	0.2159	38.5657	0.20809		38.5196	0.21014	38.5631	0.21224
36.8558	0.21574	36.8266	0.20519		38.6289	0.21579	38.6696	0.20807		38.6234	0.2102	38.6671	0.21235
36.9549	0.21588	36.9259	0.20513		38.7327	0.2158	38.7736	0.20809		38.7272	0.21018	38.771	0.21222
37.054	0.21561	37.0252	0.20517		38.8366	0.2159	38.8776	0.20811		38.8311	0.21027	38.875	0.21224
37.153	0.21563	37.1244	0.20528		38.9404	0.21569	38.9815	0.20823		38.9349	0.21008	38.9789	0.21228
37.2521	0.21563	37.2237	0.20526		39.0442	0.21573	39.0855	0.20836		39.0387	0.21006	39.0829	0.21237
37.3512	0.21561	37.3229	0.20534		39.1481	0.21567	39.1894	0.2083		39.1425	0.20999	39.1868	0.21226
37.4503	0.21557	37.4222	0.20547		39.2519	0.21567	39.2934	0.20834		39.2464	0.21001	39.2907	0.21233
37.5493	0.21563	37.5215	0.20557		39.3558	0.21563	39.3973	0.20846		39.3502	0.21001	39.3947	0.21233
37.6484	0.21532	37.6207	0.20553		39.4596	0.21554	39.5013	0.20851		39.454	0.21001	39.4986	0.21245
37.7475	0.2155	37.72	0.20557		39.5635	0.21552	39.6052	0.20855		39.5578	0.20995	39.6026	0.21239
37.8466	0.21538	37.8192	0.20572		39.6673	0.21538	39.7092	0.20861		39.6617	0.20997	39.7065	0.21249
37.9456	0.21542	37.9185	0.20563		39.7711	0.21554	39.8131	0.20855		39.7655	0.20987	39.8105	0.21254
38.0447	0.2154	38.0177	0.20584		39.875	0.21538	39.9171	0.20863		39.8693	0.2098	39.9144	0.21233
38.1438	0.21521	38.117	0.20595		39.9788	0.21542	40.021	0.20869		39.9731	0.20995	40.0183	0.21243
38.2429	0.21527	38.2163	0.20591		40.0827	0.21519	40.125	0.20874		40.077	0.20974	40.1223	0.21252
38.3419	0.21532	38.3155	0.20593		40.1865	0.21527	40.2289	0.20876		40.1808	0.20999	40.2262	0.21241
38.441	0.21513	38.4148	0.20595		40.2903	0.21529	40.3329	0.20882		40.2846	0.20987	40.3302	0.21262
38.5401	0.21517	38.5141	0.20608		40.3942	0.21521	40.4368	0.20882		40.3884	0.20982	40.4341	0.21258
38.6392	0.21513	38.6133	0.20603		40.498	0.21523	40.5408	0.20872		40.4923	0.20982	40.5381	0.21249
38.7383	0.215	38.7126	0.20631		40.6018	0.21512	40.6447	0.20903		40.5961	0.2098	40.642	0.2127
38.8373	0.21513	38.8118	0.20612		40.7057	0.21514	40.7487	0.20893		40.6999	0.2097	40.746	0.2126
38.9364	0.21498	38.9111	0.20626		40.8095	0.21504	40.8526	0.20884		40.8038	0.20972	40.8499	0.2126
39.0355	0.21479	39.0104	0.20629		40.9134	0.21496	40.9566	0.20911		40.9076	0.20961	40.9538	0.21264
39.1346	0.21483	39.1096	0.20645		41.0172	0.21496	41.0605	0.20909		41.0114	0.2097	41.0578	0.21279
39.2336	0.21477	39.2089	0.20629		41.121	0.21477	41.1645	0.20903		41.1152	0.20968	41.1617	0.21273
39.3327	0.21464	39.3081	0.20639		41.2249	0.21495	41.2684	0.20905		41.2191	0.20972	41.2657	0.21271
39.4318	0.21489	39.4074	0.20652		41.3287	0.21491	41.3724	0.2092		41.3229	0.20972	41.3696	0.2127
39.5309	0.21469	39.5067	0.20649		41.4326	0.21481	41.4763	0.20928		41.4267	0.20966	41.4736	0.21285
39.63	0.21469	39.6059	0.20658		41.5364	0.21475	41.5803	0.20916		41.5305	0.20963	41.5775	0.2127
39.729	0.21462	39.7052	0.20666		41.6402	0.21475	41.6842	0.20943		41.6344	0.20953	41.6814	0.21273
39.8281	0.21469	39.8045	0.2066		41.7441	0.21479	41.7882	0.20922		41.7382	0.20949	41.7854	0.21277
39.9272	0.21448	39.9037	0.20691		41.8479	0.21464	41.8921	0.20943		41.842	0.20957	41.8893	0.21287
40.0262	0.2145	40.003	0.2067		41.9518	0.21468	41.9961	0.20937		41.9459	0.20947	41.9933	0.21275
40.1253	0.21447	40.1022	0.20681		42.0556	0.2146	42.1	0.20943		42.0497	0.2094	42.0972	0.21292
40.2244	0.21447	40.2015	0.20679		42.1594	0.21451	42.204	0.20937		42.1535	0.20949	42.2012	0.21289
40.3235	0.21437	40.3008	0.207		42.2633	0.21454	42.3079	0.20939		42.2573	0.20934	42.3051	0.21285
40.4226	0.21439	40.4	0.20696		42.3671	0.21445	42.4119	0.20947		42.3612	0.20936	42.4091	0.21291
40.5216	0.21439	40.4993	0.20704		42.471	0.21435	42.5158	0.20956		42.465	0.20943	42.513	0.21291
40.6207	0.21431	40.5985	0.20706		42.5748	0.21445	42.6198	0.20958		42.5688	0.20936	42.6169	0.21289
40.7198	0.21422	40.6978	0.20702		42.6786	0.21437	42.7237	0.20962		42.6726	0.20932	42.7209	0.21298
40.8189	0.21427	40.797	0.20698		42.7825	0.21445	42.8277	0.20954		42.7764	0.20934	42.8248	0.21298
40.9179	0.21414	40.8963	0.20717		42.8863	0.21426	42.9316	0.20964		42.8803	0.20921	42.9288	0.21304
41.017	0.21408	40.9956	0.20719		42.9902	0.21433	43.0356	0.20972		42.9841	0.20924	43.0327	0.21304
41.1161	0.21401	41.0948	0.20721		43.094	0.21437	43.1395	0.2097		43.0879	0.20913	43.1367	0.21308
41.2152	0.21401	41.1941	0.20725		43.1978	0.21422	43.2435	0.20974		43.1918	0.20915	43.2406	0.21304
41.3143	0.21403	41.2934	0.20723		43.3017	0.21426	43.3474	0.20977		43.2956	0.20923	43.3445	0.21306
41.4133	0.21401	41.3926	0.2074		43.4055	0.21412	43.4514	0.20989		43.3994	0.20911	43.4485	0.21313
41.5124	0.21391	41.4919	0.20734		43.5094	0.2142	43.5553	0.20994		43.5032	0.20915	43.5524	0.21304
41.6115	0.21397	41.5911	0.20738		43.6132	0.21412	43.6593	0.20987		43.6071	0.20909	43.6564	0.21313
41.7106	0.21397	41.6904	0.20744		43.717	0.2142	43.7632	0.20985		43.7109	0.20909	43.7603	0.2131
41.8096	0.21391	41.7897	0.20748		43.8209	0.21403	43.8672	0.21		43.8147	0.20911	43.8642	0.21336
41.9087	0.21382	41.8889	0.20773		43.9247	0.21412	43.9711	0.2101		43.9185	0.20915	43.9682	0.21313
42.0078	0.21391	41.9882	0.20765		44.0286	0.21397	44.0751	0.21002		44.0224	0.20917	44.0721	0.21323
42.1069	0.21374	42.0874	0.20763		44.1324	0.21393	44.179	0.21004		44.1262	0.20915	44.1761	0.21325
42.206	0.21368	42.1867	0.20763		44.2362	0.21382	44.283	0.21019		44.23	0.20898	44.28	0.21325
42.305	0.21363	42.286	0.20773		44.3401	0.21388	44.3869	0.21025		44.3338	0.20919	44.384	0.21333
42.4041	0.21361	42.3852	0.20765		44.4439	0.21378	44.4909	0.21023		44.4377	0.20902	44.4879	0.21325
42.5032	0.21361	42.4845	0.2078		44.5478	0.2138	44.5948	0.21015		44.5415	0.20902	44.5919	0.21333
42.6022	0.21364	42.5838	0.20784		44.6516	0.21378	44.6988	0.21017		44.6453	0.20903	44.6958	0.2134
42.7013	0.21351	42.683	0.20788		44.7554	0.21391	44.8028	0.21015		44.7492	0.20902	44.7997	0.2134
42.8004	0.21366	42.7823	0.2078		44.8593	0.21388	44.9067	0.21029		44.853	0.20886	44.9037	0.21338
42.8995	0.21353	42.8816	0.20792		44.9631	0.21367	45.0107	0.21017		44.9568	0.20892	45.0076	0.21331
42.9986	0.21353	42.9808	0.20796		45.067	0.21367	45.1146	0.21036		45.0606	0.2089	45.1116	0.2134
43.0976	0.21347	43.0801	0.20794		45.1708	0.21359	45.2186	0.21033		45.1645	0.20888	45.2155	0.21348
43.1967	0.21338	43.1793	0.20794		45.2747	0.21357	45.3225	0.21042		45.2683	0.20881	45.3195	0.21336
43.2958	0.21326	43.2786	0.20809		45.3785	0.21361	45.4265	0.21036		45.3721	0.20879	45.4234	0.21355
43.3948	0.21338	43.3779	0.20813		45.4823	0.21357	45.5304	0.21042		45.4759	0.20879	45.5273	0.21353
43.4939	0.21326	43.4771	0.20818		45.5862	0.21348	45.6344	0.2105		45.5798	0.20871	45.6313	0.21348
43.593	0.21328	43.5764	0.20811		45.69	0.2134	45.7383	0.21059		45.6836	0.20894	45.7352	0.21352
43.6921	0.21328	43.6756	0.2082		45.7938	0.2134	45.8422	0.21052		45.7874	0.20875	45.8392	0.2135
43.7912	0.21319	43.7749	0.20815		45.8977	0.21334	45.9462	0.21056		45.8912	0.20867	45.9431	0.21363
43.8902	0.21313	43.8742	0.20832		46.0015	0.21344	46.0502	0.21052		45.9951	0.20867	46.0471	0.21355
43.9893	0.21309	43.9734	0.20822		46.1054	0.21338	46.1541	0.21059		46.0989	0.20865	46.151	0.21376
44.0884	0.21311	44.0727	0.20824		46.2092	0.21323	46.2581	0.21067		46.2027	0.20867	46.2549	0.21361
44.1875	0.21305	44.172	0.20836		46.313	0.21327	46.362	0.21063		46.3066	0.20861	46.3589	0.21373
44.2865	0.21313	44.2712	0.20834		46.4169	0.21332	46.4659	0.2108		46.4104	0.20861	46.4628	0.21363
44.3856	0.21298	44.3705	0.20839		46.5207	0.2133	46.5699	0.21084		46.5142	0.20863	46.5668	0.21373
44.4847	0.21301	44.4697	0.20851		46.6246	0.21327	46.6739	0.2109		46.618	0.20861	46.6707	0.21371
44.5838	0.21307	44.569	0.20839		46.7284	0.21323	46.7778	0.21096		46.7219	0.20877	46.7747	0.21374
44.6828	0.21294	44.6683	0.20843		46.8323	0.21309	46.8818	0.21096		46.8257	0.20856	46.8786	0.21388
44.7819	0.21292	44.7675	0.20847		46.9361	0.21307	46.9857	0.21086		46.9295	0.20854	46.9826	0.2139
44.881	0.2128	44.8668	0.20866		47.0399	0.21309	47.0897	0.21101		47.0333	0.20865	47.0865	0.21386
44.9801	0.21294	44.9661	0.20868		47.1438	0.21309	47.1936	0.21098		47.1372	0.20852	47.1904	0.21374
45.0791	0.21273	45.0653	0.20862		47.2476	0.21311	47.2976	0.21099		47.241	0.20846	47.2944	0.21384
45.1782	0.21279	45.1646	0.20868		47.3515	0.21292	47.4015	0.21109		47.3448	0.20852	47.3983	0.21392
45.2773	0.21259	45.2638	0.20889		47.4553	0.21302	47.5055	0.21098		47.4487	0.20852	47.5023	0.21399
45.3764	0.21269	45.3631	0.2088		47.5592	0.21292	47.6094	0.21109		47.5525	0.20854	47.6062	0.21394
45.4754	0.21273	45.4624	0.20878		47.663	0.21275	47.7134	0.21115		47.6563	0.20842	47.7102	0.21395
45.5745	0.21261	45.5617	0.20878		47.7668	0.21285	47.8173	0.21107		47.7601	0.20848	47.8141	0.21403
45.6736	0.21261	45.6609	0.20881		47.8707	0.21287	47.9213	0.2113		47.864	0.20833	47.918	0.21405
45.7727	0.21265	45.7602	0.20883		47.9745	0.21281	48.0252	0.21128		47.9678	0.20839	48.022	0.21392
45.8717	0.21254	45.8594	0.20891		48.0784	0.21287	48.1292	0.21132		48.0716	0.20839	48.1259	0.21407
45.9708	0.21252	45.9587	0.20885		48.1822	0.21273	48.2331	0.21128		48.1754	0.20835	48.2299	0.21424
46.0699	0.21265	46.058	0.20889		48.286	0.21267	48.3371	0.2113		48.2793	0.20827	48.3338	0.21416
46.169	0.21242	46.1572	0.20902		48.3899	0.21262	48.441	0.21143		48.3831	0.20837	48.4378	0.21424
46.2681	0.21256	46.2565	0.20897		48.4937	0.21262	48.545	0.21157		48.4869	0.20839	48.5417	0.2142
46.3671	0.21252	46.3558	0.20912		48.5975	0.21267	48.6489	0.21147		48.5907	0.20833	48.6456	0.21424
46.4662	0.21233	46.455	0.20902		48.7014	0.21264	48.7529	0.21153		48.6946	0.20827	48.7496	0.21422
46.5653	0.21233	46.5543	0.20908		48.8052	0.21252	48.8568	0.21149		48.7984	0.20829	48.8535	0.21428
46.6644	0.21235	46.6536	0.20899		48.9091	0.2125	48.9608	0.21149		48.9022	0.20823	48.9575	0.21416
46.7634	0.21225	46.7528	0.20916		49.0129	0.21231	49.0647	0.21153		49.0061	0.20823	49.0614	0.21439
46.8625	0.21216	46.8521	0.20935		49.1168	0.21241	49.1687	0.21159		49.1099	0.20821	49.1654	0.21434
46.9616	0.21225	46.9513	0.20922		49.2206	0.21239	49.2726	0.2117		49.2137	0.20823	49.2693	0.21437
47.0607	0.21233	47.0506	0.20941		49.3244	0.2125	49.3766	0.21176		49.3175	0.20816	49.3732	0.21428
47.1597	0.21216	47.1499	0.20931		49.4283	0.21235	49.4805	0.2117		49.4213	0.20831	49.4772	0.21437
47.2588	0.21221	47.2491	0.20927		49.5321	0.21241	49.5845	0.21183		49.5252	0.20816	49.5811	0.21435
47.3579	0.2121	47.3484	0.2095		49.636	0.21233	49.6884	0.21166		49.629	0.20825	49.6851	0.21449
47.457	0.21219	47.4477	0.20954		49.7398	0.21233	49.7924	0.2118		49.7328	0.20814	49.789	0.21441
47.556	0.21202	47.5469	0.20933		49.8436	0.21235	49.8963	0.21189		49.8367	0.20818	49.893	0.21443
47.6551	0.212	47.6462	0.2096		49.9475	0.21227	50.0003	0.21189		49.9405	0.20814	49.9969	0.21447
47.7542	0.2121	47.7455	0.20954		50.0513	0.21224	50.1042	0.21193		50.0443	0.2082	50.1009	0.2147
47.8533	0.21202	47.8447	0.20952		50.1552	0.21231	50.2082	0.21199		50.1481	0.2081	50.2048	0.21451
47.9524	0.21202	47.944	0.2096		50.259	0.21206	50.3121	0.21189		50.252	0.20802	50.3087	0.21472
48.0514	0.212	48.0433	0.20967		50.3628	0.21224	50.4161	0.21208		50.3558	0.2081	50.4127	0.21464
48.1505	0.21183	48.1425	0.20965		50.4667	0.2121	50.52	0.21212		50.4596	0.20806	50.5166	0.2146
48.2496	0.21193	48.2418	0.20973		50.5705	0.21216	50.624	0.21214		50.5634	0.208	50.6206	0.21453
48.3487	0.21187	48.3411	0.20977		50.6744	0.21206	50.7279	0.21218		50.6673	0.20808	50.7245	0.21468
48.4477	0.21177	48.4403	0.20977		50.7782	0.21195	50.8319	0.21227		50.7711	0.2081	50.8285	0.21477
48.5468	0.21191	48.5396	0.20973		50.882	0.21201	50.9358	0.21227		50.8749	0.208	50.9324	0.21477
48.6459	0.21185	48.6389	0.20973		50.9859	0.21204	51.0398	0.21239		50.9787	0.20799	51.0363	0.21481
48.745	0.21185	48.7381	0.20977		51.0897	0.21191	51.1437	0.21227		51.0826	0.20804	51.1403	0.21495
48.844	0.21156	48.8374	0.20994		51.1936	0.21193	51.2477	0.21233		51.1864	0.20787	51.2442	0.21479
48.9431	0.21183	48.9367	0.20994		51.2974	0.21201	51.3516	0.21231		51.2902	0.20797	51.3482	0.21476
49.0422	0.21172	49.0359	0.21002		51.4012	0.21187	51.4556	0.21216		51.3941	0.20793	51.4521	0.21481
49.1413	0.21166	49.1352	0.20988		51.5051	0.21193	51.5596	0.2125		51.4979	0.20787	51.5561	0.21497
49.2403	0.21174	49.2345	0.21009		51.6089	0.21191	51.6635	0.21245		51.6017	0.20795	51.66	0.21491
49.3394	0.21164	49.3337	0.21009		51.7128	0.21199	51.7675	0.21256		51.7055	0.20789	51.764	0.21493
49.4385	0.21162	49.433	0.21011		51.8166	0.21172	51.8714	0.21245		51.8094	0.20783	51.8679	0.21498
49.5376	0.21153	49.5323	0.21007		51.9205	0.2117	51.9753	0.21267		51.9132	0.20789	51.9718	0.21498
49.6366	0.21154	49.6315	0.21006		52.0243	0.21159	52.0793	0.2126		52.017	0.20797	52.0758	0.21504
49.7357	0.21145	49.7308	0.21025		52.1281	0.21161	52.1833	0.21254		52.1208	0.20787	52.1797	0.21502
49.8348	0.21147	49.83	0.21021		52.232	0.21168	52.2872	0.21277		52.2247	0.20787	52.2837	0.21506
49.9339	0.21151	49.9293	0.21015		52.3358	0.21182	52.3912	0.21277		52.3285	0.20785	52.3876	0.21504
50.0329	0.2117	50.0286	0.21025		52.4397	0.21151	52.4951	0.21269		52.4323	0.20787	52.4915	0.21516
50.132	0.21143	50.1279	0.21034		52.5435	0.21155	52.5991	0.21279		52.5361	0.20762	52.5955	0.21512
50.2311	0.21141	50.2271	0.21027		52.6473	0.21149	52.703	0.21287		52.64	0.20768	52.6994	0.21521
50.3302	0.21145	50.3264	0.21032		52.7512	0.21155	52.807	0.21279		52.7438	0.20768	52.8034	0.21523
50.4293	0.21137	50.4256	0.21044		52.855	0.21149	52.9109	0.21281		52.8476	0.20774	52.9073	0.2151
50.5283	0.21132	50.5249	0.21049		52.9589	0.21153	53.0149	0.21294		52.9514	0.20764	53.0113	0.21525
50.6274	0.21139	50.6242	0.21049		53.0627	0.21136	53.1188	0.21298		53.0553	0.2077	53.1152	0.21504
50.7265	0.21135	50.7234	0.21057		53.1665	0.21138	53.2228	0.21298		53.1591	0.20774	53.2192	0.21519
50.8255	0.21132	50.8227	0.21044		53.2704	0.21138	53.3267	0.21323		53.2629	0.20764	53.3231	0.21525
50.9246	0.21118	50.922	0.21055		53.3742	0.21138	53.4307	0.21313		53.3667	0.20757	53.4271	0.21538
51.0237	0.21122	51.0213	0.21072		53.4781	0.21145	53.5346	0.21327		53.4706	0.20768	53.531	0.21537
51.1228	0.21111	51.1205	0.21055		53.5819	0.2113	53.6386	0.21325		53.5744	0.20759	53.6349	0.21533
51.2219	0.21114	51.2198	0.21076		53.6857	0.2113	53.7425	0.21321		53.6782	0.20768	53.7389	0.21537
51.3209	0.21105	51.319	0.21076		53.7896	0.21126	53.8465	0.21325		53.782	0.20759	53.8428	0.21544
51.42	0.21118	51.4183	0.21074		53.8934	0.2112	53.9504	0.2133		53.8859	0.20753	53.9468	0.21546
51.5191	0.21122	51.5176	0.21069		53.9973	0.2112	54.0544	0.21332		53.9897	0.20755	54.0507	0.2155
51.6182	0.21107	51.6168	0.21078		54.1011	0.21126	54.1583	0.21338		54.0935	0.20759	54.1547	0.21546
51.7172	0.21099	51.7161	0.21097		54.2049	0.21103	54.2623	0.21351		54.1974	0.20757	54.2586	0.21552
51.8163	0.21111	51.8154	0.21076		54.3088	0.2112	54.3662	0.21353		54.3012	0.20753	54.3625	0.21559
51.9154	0.21099	51.9146	0.2109		54.4126	0.21105	54.4702	0.21372		54.405	0.20759	54.4665	0.21556
52.0145	0.21093	52.0139	0.21088		54.5165	0.21107	54.5741	0.21355		54.5088	0.20747	54.5704	0.21563
52.1135	0.21097	52.1132	0.21091		54.6203	0.21107	54.6781	0.21361		54.6127	0.20753	54.6744	0.21552
52.2126	0.21095	52.2124	0.21109		54.7242	0.21113	54.782	0.2137		54.7165	0.20739	54.7783	0.21558
52.3117	0.21091	52.3117	0.21109		54.828	0.21109	54.886	0.21367		54.8203	0.20747	54.8823	0.21559
52.4108	0.21082	52.411	0.21107		54.9318	0.21098	54.9899	0.21376		54.9241	0.20734	54.9862	0.21565
52.5099	0.2108	52.5102	0.21118		55.0357	0.21109	55.0939	0.21382		55.0279	0.20736	55.0902	0.21565
52.6089	0.2108	52.6095	0.21112		55.1395	0.21098	55.1978	0.21391		55.1318	0.20743	55.1941	0.21565
52.708	0.21095	52.7088	0.21118		55.2434	0.2109	55.3018	0.21397		55.2356	0.20739	55.298	0.21565
52.8071	0.21072	52.808	0.21126		55.3472	0.21092	55.4057	0.21397		55.3394	0.2073	55.402	0.21573
52.9061	0.2107	52.9073	0.21126		55.4511	0.21077	55.5097	0.21397		55.4432	0.20741	55.5059	0.21563
53.0052	0.21063	53.0066	0.21132		55.5549	0.21075	55.6136	0.21397		55.5471	0.20736	55.6099	0.21579
53.1043	0.21059	53.1058	0.21143		55.6587	0.21084	55.7176	0.21416		55.6509	0.20718	55.7138	0.21567
53.2034	0.21076	53.2051	0.21139		55.7626	0.21071	55.8216	0.21424		55.7547	0.20734	55.8178	0.21573
53.3025	0.21074	53.3044	0.21135		55.8664	0.21071	55.9255	0.21409		55.8586	0.20732	55.9217	0.21579
53.4015	0.2107	53.4036	0.21154		55.9702	0.21082	56.0295	0.21426		55.9624	0.20726	56.0256	0.21586
53.5006	0.21055	53.5029	0.21139		56.0741	0.21078	56.1334	0.21422		56.0662	0.2073	56.1296	0.21573
53.5997	0.21065	53.6022	0.21153		56.1779	0.21075	56.2374	0.21433		56.17	0.20722	56.2335	0.21588
53.6988	0.21055	53.7014	0.2116		56.2818	0.21069	56.3413	0.21428		56.2739	0.2072	56.3375	0.21586
53.7978	0.21053	53.8007	0.21166		56.3856	0.21065	56.4453	0.21435		56.3777	0.20732	56.4414	0.21607
53.8969	0.21053	53.9	0.21162		56.4894	0.21065	56.5492	0.21445		56.4815	0.20726	56.5454	0.2158
53.996	0.21063	53.9992	0.21168		56.5933	0.21061	56.6532	0.21449		56.5853	0.20717	56.6493	0.21588
54.0951	0.21055	54.0985	0.21185		56.6971	0.21057	56.7571	0.21454		56.6891	0.2072	56.7533	0.21582
54.1941	0.21044	54.1978	0.21168		56.801	0.2105	56.8611	0.21454		56.793	0.20705	56.8572	0.21598
54.2932	0.21053	54.297	0.21174		56.9048	0.2105	56.965	0.21456		56.8968	0.20722	56.9612	0.21607
54.3923	0.21032	54.3963	0.21181		57.0087	0.21038	57.069	0.21466		57.0006	0.20717	57.0651	0.21601
54.4914	0.21038	54.4956	0.21195		57.1125	0.21042	57.1729	0.21468		57.1044	0.2072	57.169	0.21599
54.5904	0.21032	54.5948	0.21179		57.2163	0.21038	57.2769	0.21468		57.2083	0.20713	57.273	0.21603
54.6895	0.21038	54.6941	0.21196		57.3202	0.21038	57.3808	0.21475		57.3121	0.20707	57.3769	0.21611
54.7886	0.21028	54.7934	0.21202		57.424	0.21042	57.4848	0.21479		57.4159	0.20707	57.4809	0.21596
54.8877	0.2103	54.8926	0.21193		57.5279	0.21036	57.5887	0.21496		57.5198	0.20699	57.5848	0.21607
54.9867	0.21028	54.9919	0.2121		57.6317	0.21033	57.6927	0.21496		57.6236	0.20705	57.6887	0.2162
55.0858	0.2103	55.0912	0.21214		57.7355	0.21029	57.7966	0.21493		57.7274	0.20715	57.7927	0.21615
55.1849	0.21023	55.1904	0.21214		57.8394	0.21036	57.9006	0.21498		57.8312	0.20701	57.8966	0.21615
55.284	0.21028	55.2897	0.21202		57.9432	0.21044	58.0045	0.21508		57.9351	0.20697	58.0006	0.21615
55.383	0.21013	55.389	0.21214		58.0471	0.21025	58.1085	0.21508		58.0389	0.2069	58.1045	0.21622
55.4821	0.21015	55.4882	0.21227		58.1509	0.21025	58.2124	0.21512		58.1427	0.20707	58.2085	0.21605
55.5812	0.21013	55.5875	0.21229		58.2547	0.21019	58.3164	0.21521		58.2465	0.20697	58.3124	0.21622
55.6803	0.21011	55.6868	0.21225		58.3586	0.21027	58.4204	0.21527		58.3504	0.20699	58.4164	0.2163
55.7793	0.21019	55.786	0.21225		58.4624	0.21017	58.5243	0.21535		58.4542	0.20686	58.5203	0.21622
55.8784	0.21007	55.8853	0.21242		58.5663	0.21015	58.6283	0.21521		58.558	0.20694	58.6243	0.21619
55.9775	0.20988	55.9846	0.21242		58.6701	0.21014	58.7322	0.2154		58.6618	0.20682	58.7282	0.2163
56.0766	0.21015	56.0838	0.21252		58.7739	0.21021	58.8362	0.21535		58.7657	0.2068	58.8321	0.21624
56.1756	0.20998	56.1831	0.21256		58.8778	0.20998	58.9401	0.2154		58.8695	0.2068	58.9361	0.21622
56.2747	0.21007	56.2824	0.21242		58.9816	0.21002	59.0441	0.21544		58.9733	0.2068	59.04	0.21634
56.3738	0.2099	56.3816	0.21261		59.0855	0.21008	59.148	0.21558		59.0771	0.20682	59.144	0.21638
56.4729	0.20994	56.4809	0.21265		59.1893	0.21004	59.252	0.21561		59.181	0.20677	59.2479	0.21634
56.572	0.20994	56.5802	0.21271		59.2931	0.20994	59.3559	0.21559		59.2848	0.20686	59.3518	0.21632
56.671	0.20996	56.6794	0.21273		59.397	0.20987	59.4599	0.21561		59.3886	0.20667	59.4558	0.21653
56.7701	0.20983	56.7787	0.21275		59.5008	0.20989	59.5638	0.21561		59.4924	0.20682	59.5597	0.21641
56.8692	0.20992	56.8779	0.2129		59.6047	0.20985	59.6678	0.21569		59.5963	0.2068	59.6637	0.21641
56.9682	0.2099	56.9772	0.21269		59.7085	0.20983	59.7717	0.21579		59.7001	0.2068	59.7676	0.21641
57.0673	0.20996	57.0765	0.21282		59.8124	0.20985	59.8757	0.21565		59.8039	0.20684	59.8716	0.21655
57.1664	0.20985	57.1758	0.21292		59.9162	0.20989	59.9796	0.2158		59.9077	0.20678	59.9755	0.21651
57.2655	0.20973	57.275	0.21282		60.02	0.20989	60.0836	0.21582		60.0116	0.20671	60.0795	0.21643
57.3646	0.20981	57.3743	0.21282		60.1239	0.20991	60.1875	0.2158		60.1154	0.2069	60.1834	0.21653
57.4636	0.20985	57.4736	0.21292		60.2277	0.20968	60.2915	0.21592		60.2192	0.20667	60.2874	0.21649
57.5627	0.20973	57.5728	0.21298		60.3316	0.20977	60.3954	0.21603		60.3231	0.20677	60.3913	0.21649
57.6618	0.20971	57.6721	0.21317		60.4354	0.20972	60.4994	0.216		60.4269	0.20678	60.4952	0.21668
57.7609	0.20954	57.7713	0.21317		60.5392	0.2097	60.6033	0.21605		60.5307	0.20669	60.5992	0.21659
57.8599	0.20965	57.8706	0.21307		60.6431	0.20966	60.7073	0.21596		60.6345	0.20673	60.7031	0.21638
57.959	0.20967	57.9699	0.21307		60.7469	0.20956	60.8113	0.21613		60.7383	0.20667	60.8071	0.21649
58.0581	0.20965	58.0692	0.21319		60.8508	0.20951	60.9152	0.21621		60.8422	0.20663	60.911	0.21647
58.1572	0.20977	58.1684	0.21328		60.9546	0.20964	61.0192	0.21621		60.946	0.20671	61.0149	0.21659
58.2562	0.20956	58.2677	0.2133		61.0584	0.20964	61.1231	0.21609		61.0498	0.20663	61.1189	0.21657
58.3553	0.20944	58.3669	0.21326		61.1623	0.20962	61.2271	0.21617		61.1536	0.20656	61.2228	0.21678
58.4544	0.20952	58.4662	0.21315		61.2661	0.20937	61.331	0.21628		61.2575	0.20648	61.3268	0.21672
58.5535	0.20946	58.5655	0.21336		61.37	0.20941	61.435	0.2163		61.3613	0.20652	61.4307	0.21659
58.6525	0.20943	58.6647	0.21343		61.4738	0.20954	61.5389	0.2163		61.4651	0.2065	61.5347	0.21662
58.7516	0.20954	58.764	0.21338		61.5776	0.20945	61.6429	0.2163		61.569	0.20642	61.6386	0.21678
58.8507	0.20937	58.8633	0.21345		61.6815	0.20941	61.7468	0.21641		61.6728	0.20652	61.7426	0.21664
58.9498	0.20935	58.9626	0.21342		61.7853	0.20945	61.8508	0.21641		61.7766	0.20656	61.8465	0.21664
59.0488	0.20931	59.0618	0.21351		61.8892	0.20949	61.9547	0.21643		61.8804	0.20656	61.9504	0.2168
59.1479	0.20929	59.1611	0.21345		61.993	0.2093	62.0587	0.21649		61.9843	0.20636	62.0544	0.21664
59.247	0.20941	59.2603	0.21351		62.0969	0.2092	62.1626	0.21657		62.0881	0.20657	62.1583	0.21681
59.3461	0.20935	59.3596	0.21349		62.2007	0.20932	62.2666	0.21641		62.1919	0.20644	62.2623	0.21676
59.4451	0.20925	59.4589	0.21359		62.3045	0.20933	62.3705	0.21655		62.2957	0.2064	62.3662	0.2168
59.5442	0.20935	59.5581	0.21378		62.4084	0.20928	62.4745	0.21664		62.3996	0.2064	62.4701	0.21674
59.6433	0.2092	59.6574	0.2137		62.5122	0.20924	62.5784	0.21672		62.5034	0.20646	62.5741	0.21672
59.7424	0.20925	59.7567	0.21366		62.6161	0.20914	62.6824	0.2167		62.6072	0.20638	62.678	0.21676
59.8414	0.20916	59.8559	0.21366		62.7199	0.20928	62.7863	0.21659		62.7111	0.20635	62.782	0.21676
59.9405	0.20923	59.9552	0.21372		62.8237	0.20924	62.8903	0.21659		62.8149	0.2064	62.8859	0.21681
60.0396	0.20912	60.0545	0.21384		62.9276	0.20912	62.9943	0.21664		62.9187	0.20638	62.9899	0.21672
60.1387	0.20923	60.1537	0.21395		63.0314	0.20897	63.0982	0.21664		63.0225	0.20619	63.0938	0.21691
60.2377	0.2092	60.253	0.21384		63.1353	0.20918	63.2022	0.21685		63.1264	0.20625	63.1978	0.21691
60.3368	0.20914	60.3523	0.21376		63.2391	0.20909	63.3061	0.2168		63.2302	0.20635	63.3017	0.21681
60.4359	0.20912	60.4515	0.21384		63.3429	0.20905	63.4101	0.21701		63.334	0.20621	63.4057	0.21697
60.535	0.20902	60.5508	0.21408		63.4468	0.20903	63.514	0.21704		63.4378	0.20627	63.5096	0.21678
60.634	0.20897	60.6501	0.21397		63.5506	0.20901	63.618	0.21693		63.5416	0.20633	63.6135	0.21689
60.7331	0.20899	60.7493	0.21399		63.6545	0.20891	63.7219	0.21697		63.6455	0.20621	63.7175	0.21691
60.8322	0.20912	60.8486	0.21401		63.7583	0.20899	63.8259	0.21676		63.7493	0.20627	63.8214	0.21691
60.9313	0.20887	60.9479	0.2142		63.8621	0.20903	63.9298	0.21706		63.8531	0.2061	63.9254	0.21695
61.0303	0.20901	61.0471	0.21408		63.966	0.2087	64.0338	0.21706		63.957	0.20614	64.0293	0.21687
61.1294	0.20895	61.1464	0.21422		64.0698	0.20899	64.1377	0.21703		64.0608	0.20625	64.1333	0.21693
61.2285	0.20891	61.2457	0.21412		64.1737	0.20886	64.2417	0.21708		64.1646	0.20617	64.2372	0.21706
61.3276	0.20889	61.3449	0.21418		64.2775	0.20878	64.3456	0.21703		64.2684	0.2061	64.3411	0.21687
61.4267	0.20876	61.4442	0.21422		64.3813	0.20888	64.4496	0.21718		64.3723	0.2061	64.4451	0.2171
61.5257	0.20876	61.5435	0.21427		64.4852	0.2088	64.5535	0.21729		64.4761	0.20608	64.549	0.21722
61.6248	0.20878	61.6427	0.21435		64.589	0.20886	64.6575	0.21712		64.5799	0.20612	64.653	0.21699
61.7239	0.20895	61.742	0.21427		64.6929	0.20867	64.7614	0.21729		64.6837	0.2061	64.7569	0.21722
61.8229	0.20876	61.8413	0.21435		64.7967	0.20859	64.8654	0.21733		64.7876	0.20614	64.8609	0.21697
61.922	0.20874	61.9405	0.21441		64.9006	0.20872	64.9694	0.21725		64.8914	0.20604	64.9648	0.21704
62.0211	0.20876	62.0398	0.21441		65.0044	0.20869	65.0733	0.21722		64.9952	0.20602	65.0688	0.21714
62.1202	0.20872	62.1391	0.21456		65.1082	0.20863	65.1773	0.21745		65.099	0.20608	65.1727	0.21723
62.2193	0.20874	62.2383	0.2145		65.2121	0.20869	65.2812	0.21737		65.2029	0.20615	65.2766	0.21708
62.3183	0.20878	62.3376	0.21448		65.3159	0.20855	65.3852	0.2175		65.3067	0.20604	65.3806	0.21697
62.4174	0.20862	62.4369	0.21447		65.4198	0.20857	65.4891	0.21724		65.4105	0.20615	65.4845	0.21714
62.5165	0.20881	62.5361	0.2145		65.5236	0.20855	65.5931	0.21737		65.5143	0.20596	65.5885	0.21712
62.6156	0.20857	62.6354	0.2146		65.6274	0.20849	65.697	0.21733		65.6182	0.20585	65.6924	0.21708
62.7146	0.20859	62.7347	0.21466		65.7313	0.2084	65.801	0.21737		65.722	0.20604	65.7964	0.21716
62.8137	0.20862	62.8339	0.2146		65.8351	0.20863	65.9049	0.21748		65.8258	0.20589	65.9003	0.21716
62.9128	0.20849	62.9332	0.21469		65.939	0.2084	66.0089	0.21743		65.9296	0.20596	66.0042	0.2172
63.0119	0.20834	63.0325	0.21466		66.0428	0.20842	66.1128	0.21756		66.0335	0.20593	66.1082	0.21714
63.1109	0.20843	63.1317	0.21475		66.1467	0.20855	66.2168	0.21762		66.1373	0.20574	66.2121	0.21723
63.21	0.20836	63.231	0.21468		66.2505	0.20834	66.3208	0.21758		66.2411	0.20593	66.3161	0.21723
63.3091	0.20849	63.3303	0.21473		66.3543	0.20838	66.4247	0.21762		66.3449	0.20591	66.42	0.21727
63.4082	0.20841	63.4295	0.21481		66.4582	0.20836	66.5286	0.21777		66.4488	0.20587	66.524	0.21731
63.5072	0.20838	63.5288	0.21475		66.562	0.20828	66.6326	0.21767		66.5526	0.20581	66.6279	0.21718
63.6063	0.20839	63.6281	0.21473		66.6659	0.20827	66.7365	0.21773		66.6564	0.20589	66.7319	0.21725
63.7054	0.20836	63.7273	0.21483		66.7697	0.20827	66.8405	0.21766		66.7602	0.20579	66.8358	0.21737
63.8045	0.20832	63.8266	0.21483		66.8735	0.20823	66.9445	0.21771		66.8641	0.20575	66.9397	0.21727
63.9036	0.20828	63.9258	0.21483		66.9774	0.20825	67.0484	0.21787		66.9679	0.20589	67.0437	0.21731
64.0026	0.20839	64.0251	0.21483		67.0812	0.20815	67.1524	0.21777		67.0717	0.20577	67.1476	0.21739
64.1017	0.20828	64.1244	0.215		67.1851	0.20813	67.2563	0.21779		67.1756	0.2057	67.2516	0.21737
64.2008	0.20815	64.2237	0.21511		67.2889	0.20809	67.3603	0.21777		67.2794	0.20577	67.3555	0.21718
64.2999	0.2082	64.3229	0.21496		67.3928	0.20809	67.4642	0.21796		67.3832	0.20562	67.4595	0.21739
64.3989	0.20824	64.4222	0.21494		67.4966	0.20811	67.5682	0.21792		67.487	0.2057	67.5634	0.21739
64.498	0.20822	64.5215	0.21511		67.6004	0.20806	67.6721	0.21783		67.5909	0.2057	67.6673	0.21723
64.5971	0.20815	64.6207	0.21511		67.7043	0.20796	67.7761	0.2179		67.6947	0.20566	67.7713	0.21737
64.6962	0.20824	64.72	0.21513		67.8081	0.20792	67.88	0.21804		67.7985	0.20574	67.8752	0.21737
64.7952	0.20826	64.8192	0.21504		67.912	0.20794	67.984	0.21781		67.9023	0.20572	67.9792	0.21741
64.8943	0.20811	64.9185	0.21508		68.0158	0.20802	68.088	0.21794		68.0062	0.20558	68.0831	0.21746
64.9934	0.20809	65.0178	0.21521		68.1196	0.20796	68.1919	0.21808		68.11	0.20558	68.1871	0.21739
65.0925	0.2082	65.117	0.21517		68.2235	0.2079	68.2959	0.21804		68.2138	0.20572	68.291	0.21741
65.1916	0.20811	65.2163	0.21519		68.3273	0.20796	68.3998	0.21798		68.3176	0.20549	68.395	0.2175
65.2906	0.20801	65.3156	0.21532		68.4312	0.2079	68.5037	0.21809		68.4215	0.20558	68.4989	0.21743
65.3897	0.20803	65.4148	0.21527		68.535	0.20788	68.6077	0.21813		68.5253	0.20554	68.6028	0.21744
65.4888	0.20786	65.5141	0.21525		68.6389	0.20779	68.7117	0.21817		68.6291	0.20558	68.7068	0.21748
65.5879	0.20811	65.6134	0.21513		68.7427	0.20779	68.8156	0.2183		68.733	0.20556	68.8107	0.21743
65.6869	0.20792	65.7126	0.2154		68.8465	0.20764	68.9196	0.21813		68.8368	0.20549	68.9147	0.21739
65.786	0.20786	65.8119	0.21523		68.9504	0.20769	69.0235	0.21825		68.9406	0.20545	69.0186	0.21744
65.8851	0.20797	65.9112	0.21546		69.0542	0.20779	69.1275	0.21836		69.0444	0.20541	69.1226	0.21743
65.9842	0.20786	66.0104	0.21527		69.1581	0.20771	69.2314	0.2183		69.1483	0.20541	69.2265	0.21743
66.0833	0.20784	66.1097	0.2155		69.2619	0.20773	69.3354	0.2183		69.2521	0.20554	69.3304	0.21754
66.1823	0.2078	66.209	0.2155		69.3658	0.20765	69.4393	0.21834		69.3559	0.20545	69.4344	0.21744
66.2814	0.20778	66.3082	0.21542		69.4696	0.20748	69.5433	0.21832		69.4597	0.20541	69.5383	0.21748
66.3805	0.2078	66.4075	0.2154		69.5734	0.20773	69.6472	0.21838		69.5636	0.20541	69.6423	0.21754
66.4796	0.20784	66.5068	0.21553		69.6773	0.20773	69.7512	0.21848		69.6674	0.20535	69.7462	0.21754
66.5786	0.20761	66.606	0.21557		69.7811	0.20754	69.8551	0.2183		69.7712	0.20535	69.8502	0.21756
66.6777	0.20757	66.7053	0.21553		69.885	0.20748	69.9591	0.21846		69.875	0.20535	69.9541	0.21763
66.7768	0.20761	66.8046	0.2154		69.9888	0.20748	70.0631	0.2184		69.9789	0.20541	70.058	0.2176
66.8759	0.20759	66.9038	0.21548		70.0926	0.2075	70.167	0.21848		70.0827	0.20535	70.162	0.21758
66.975	0.20767	67.0031	0.2155		70.1965	0.20743	70.271	0.21848		70.1865	0.20532	70.2659	0.2176
67.074	0.20776	67.1024	0.21569		70.3003	0.20758	70.3749	0.2185		70.2904	0.20526	70.3699	0.21763
67.1731	0.20761	67.2016	0.21553		70.4042	0.20748	70.4789	0.21851		70.3942	0.20524	70.4738	0.21775
67.2722	0.20765	67.3009	0.21571		70.508	0.20744	70.5828	0.21857		70.498	0.2053	70.5778	0.2176
67.3713	0.20763	67.4001	0.21565		70.6119	0.20741	70.6868	0.21861		70.6018	0.20514	70.6817	0.21758
67.4703	0.2075	67.4994	0.21569		70.7157	0.20748	70.7907	0.21867		70.7057	0.20541	70.7857	0.21762
67.5694	0.20759	67.5987	0.21563		70.8195	0.20737	70.8947	0.21855		70.8095	0.20516	70.8896	0.21762
67.6685	0.20754	67.6979	0.21569		70.9234	0.20725	70.9986	0.21869		70.9133	0.20513	70.9935	0.21769
67.7676	0.20754	67.7972	0.21574		71.0272	0.20725	71.1026	0.21863		71.0171	0.20503	71.0975	0.21771
67.8667	0.20755	67.8965	0.21567		71.1311	0.20712	71.2065	0.21872		71.1209	0.20516	71.2014	0.21777
67.9657	0.2075	67.9957	0.21576		71.2349	0.20712	71.3105	0.21871		71.2248	0.2052	71.3054	0.21771
68.0648	0.20748	68.095	0.21574		71.3387	0.20723	71.4145	0.21878		71.3286	0.20518	71.4093	0.21781
68.1639	0.20744	68.1943	0.21582		71.4426	0.20727	71.5184	0.21886		71.4324	0.20526	71.5133	0.21767
68.263	0.20731	68.2935	0.21582		71.5464	0.20729	71.6223	0.21876		71.5362	0.20514	71.6172	0.21773
68.362	0.20731	68.3928	0.21582		71.6503	0.20718	71.7263	0.21878		71.6401	0.20511	71.7211	0.21773
68.4611	0.20731	68.4921	0.21586		71.7541	0.2072	71.8303	0.21882		71.7439	0.20513	71.8251	0.21765
68.5602	0.20733	68.5913	0.2159		71.858	0.20718	71.9342	0.21888		71.8477	0.20505	71.929	0.21769
68.6593	0.20729	68.6906	0.21576		71.9618	0.20699	72.0382	0.21905		71.9515	0.20509	72.033	0.21771
68.7584	0.20723	68.7899	0.21595		72.0656	0.20704	72.1421	0.21893		72.0554	0.20505	72.1369	0.21784
68.8574	0.20725	68.8891	0.21586		72.1695	0.20701	72.2461	0.21899		72.1592	0.20511	72.2409	0.21783
68.9565	0.20727	68.9884	0.21594		72.2733	0.20706	72.35	0.21899		72.263	0.20493	72.3448	0.21779
69.0556	0.20721	69.0876	0.21599		72.3772	0.20697	72.454	0.21888		72.3668	0.20501	72.4488	0.21781
69.1547	0.20717	69.1869	0.21597		72.481	0.20704	72.5579	0.21892		72.4707	0.20493	72.5527	0.21783
69.2537	0.207	69.2862	0.21595		72.5848	0.20693	72.6619	0.21897		72.5745	0.20493	72.6566	0.21783
69.3528	0.20723	69.3854	0.21603		72.6887	0.20691	72.7658	0.21909		72.6783	0.20501	72.7606	0.21786
69.4519	0.20712	69.4847	0.21597		72.7925	0.20706	72.8698	0.21897		72.7822	0.2049	72.8645	0.21784
69.551	0.20708	69.584	0.21613		72.8964	0.20672	72.9737	0.21905		72.886	0.20492	72.9685	0.21788
69.6501	0.20708	69.6832	0.21615		73.0002	0.20681	73.0777	0.21916		72.9898	0.2048	73.0724	0.2179
69.7491	0.20712	69.7825	0.21615		73.1041	0.20674	73.1817	0.21913		73.0936	0.20478	73.1764	0.21783
69.8482	0.20691	69.8818	0.21611		73.2079	0.20672	73.2856	0.21918		73.1975	0.20493	73.2803	0.2179
69.9473	0.20702	69.981	0.21609		73.3117	0.20687	73.3896	0.21913		73.3013	0.2049	73.3842	0.21781
70.0464	0.20698	70.0803	0.2162		73.4156	0.20685	73.4935	0.21909		73.4051	0.20488	73.4882	0.2179
70.1454	0.20691	70.1796	0.21605		73.5194	0.20666	73.5975	0.21914		73.5089	0.20488	73.5921	0.21798
70.2445	0.20692	70.2788	0.21626		73.6233	0.20676	73.7014	0.21928		73.6128	0.20486	73.6961	0.21805
70.3436	0.20681	70.3781	0.21607		73.7271	0.20653	73.8054	0.21924		73.7166	0.20488	73.8	0.21794
70.4427	0.20683	70.4774	0.21626		73.8309	0.20657	73.9093	0.21928		73.8204	0.20476	73.904	0.21788
70.5418	0.20698	70.5766	0.21613		73.9348	0.20662	74.0133	0.21926		73.9242	0.20474	74.0079	0.21804
70.6408	0.20689	70.6759	0.21611		74.0386	0.20662	74.1172	0.21928		74.028	0.20476	74.1119	0.21792
70.7399	0.20681	70.7751	0.21626		74.1425	0.20651	74.2212	0.2193		74.1319	0.20474	74.2158	0.21798
70.839	0.20675	70.8744	0.2162		74.2463	0.20647	74.3251	0.21932		74.2357	0.2048	74.3197	0.21802
70.9381	0.2067	70.9737	0.21634		74.3501	0.20643	74.4291	0.21932		74.3395	0.20474	74.4237	0.21794
71.0372	0.20668	71.0729	0.21616		74.454	0.20655	74.533	0.21939		74.4433	0.20457	74.5276	0.21796
71.1362	0.20679	71.1722	0.21645		74.5578	0.20643	74.637	0.21935		74.5472	0.20459	74.6316	0.21794
71.2353	0.20666	71.2715	0.21636		74.6617	0.20643	74.7409	0.2193		74.651	0.20471	74.7355	0.21788
71.3344	0.20673	71.3707	0.2163		74.7655	0.20638	74.8449	0.21935		74.7548	0.20472	74.8395	0.21804
71.4335	0.2066	71.47	0.21637		74.8694	0.20647	74.9488	0.21947		74.8586	0.20472	74.9434	0.21802
71.5326	0.20664	71.5693	0.21622		74.9732	0.20636	75.0528	0.21949		74.9625	0.20457	75.0473	0.21796
71.6316	0.2067	71.6685	0.21639		75.077	0.20641	75.1568	0.21951		75.0663	0.20453	75.1513	0.21811
71.7307	0.20675	71.7678	0.21645		75.1809	0.20636	75.2607	0.21941		75.1701	0.20453	75.2552	0.21804
71.8298	0.20654	71.8671	0.21645		75.2847	0.20636	75.3647	0.21956		75.2739	0.20455	75.3592	0.21809
71.9289	0.20639	71.9663	0.21649		75.3886	0.20615	75.4686	0.21951		75.3778	0.20448	75.4631	0.21794
72.028	0.20647	72.0656	0.21651		75.4924	0.20638	75.5726	0.21951		75.4816	0.20457	75.5671	0.21805
72.127	0.20654	72.1649	0.21655		75.5962	0.20617	75.6765	0.21966		75.5854	0.20453	75.671	0.21813
72.2261	0.20645	72.2641	0.21658		75.7001	0.20617	75.7805	0.21966		75.6892	0.20465	75.7749	0.21802
72.3252	0.20645	72.3634	0.21653		75.8039	0.20609	75.8844	0.21962		75.7931	0.20446	75.8789	0.21802
72.4243	0.20637	72.4626	0.2166		75.9078	0.20615	75.9884	0.21956		75.8969	0.20446	75.9828	0.21813
72.5233	0.20643	72.5619	0.21653		76.0116	0.20615	76.0923	0.2197		76.0007	0.2044	76.0868	0.21813
72.6224	0.20637	72.6612	0.21674		76.1155	0.20592	76.1963	0.21966		76.1045	0.20434	76.1907	0.21811
72.7215	0.20637	72.7604	0.21655		76.2193	0.20603	76.3003	0.21966		76.2084	0.20432	76.2947	0.21821
72.8206	0.20629	72.8597	0.2167		76.3231	0.20603	76.4042	0.21964		76.3122	0.20442	76.3986	0.21821
72.9197	0.20629	72.959	0.2166		76.427	0.20592	76.5082	0.21977		76.416	0.20444	76.5025	0.21815
73.0187	0.20631	73.0582	0.21668		76.5308	0.20615	76.6121	0.21985		76.5198	0.20451	76.6065	0.21819
73.1178	0.20641	73.1575	0.21672		76.6347	0.20599	76.7161	0.21974		76.6237	0.20444	76.7104	0.21828
73.2169	0.20629	73.2568	0.21679		76.7385	0.20599	76.82	0.21979		76.7275	0.20427	76.8144	0.21819
73.316	0.20608	73.356	0.21674		76.8423	0.20588	76.924	0.21981		76.8313	0.20438	76.9183	0.21825
73.4151	0.20614	73.4553	0.21668		76.9462	0.20584	77.0279	0.21987		76.9351	0.20431	77.0223	0.21811
73.5142	0.20618	73.5546	0.21683		77.05	0.20596	77.1319	0.21979		77.039	0.2044	77.1262	0.21819
73.6132	0.20624	73.6538	0.21681		77.1539	0.20578	77.2358	0.21993		77.1428	0.20442	77.2302	0.21836
73.7123	0.20603	73.7531	0.21676		77.2577	0.20592	77.3398	0.21987		77.2466	0.20427	77.3341	0.21821
73.8114	0.2061	73.8523	0.21674		77.3616	0.2058	77.4437	0.22		77.3504	0.20427	77.438	0.21817
73.9105	0.20601	73.9516	0.21676		77.4654	0.20592	77.5477	0.22008		77.4543	0.20423	77.542	0.21832
74.0096	0.20614	74.0509	0.21689		77.5692	0.20575	77.6516	0.21998		77.5581	0.20419	77.6459	0.21838
74.1086	0.2061	74.1501	0.21681		77.6731	0.20561	77.7556	0.22021		77.6619	0.20434	77.7499	0.21826
74.2077	0.20589	74.2494	0.21687		77.7769	0.20571	77.8595	0.22004		77.7657	0.20427	77.8538	0.21828
74.3068	0.20593	74.3487	0.21693		77.8808	0.20575	77.9635	0.21998		77.8696	0.20425	77.9578	0.21813
74.4059	0.20597	74.4479	0.21699		77.9846	0.20552	78.0674	0.21996		77.9734	0.20411	78.0617	0.2184
74.5049	0.20589	74.5472	0.21685		78.0884	0.20563	78.1714	0.22016		78.0772	0.20417	78.1656	0.21832
74.604	0.20578	74.6465	0.21704		78.1923	0.20548	78.2754	0.22008		78.181	0.20417	78.2696	0.21838
74.7031	0.20593	74.7457	0.21689		78.2961	0.20559	78.3793	0.2201		78.2849	0.20415	78.3735	0.21842
74.8022	0.20586	74.845	0.217		78.4	0.20552	78.4833	0.22006		78.3887	0.20415	78.4775	0.21836
74.9013	0.20572	74.9442	0.21693		78.5038	0.20565	78.5872	0.22008		78.4925	0.20402	78.5814	0.21825
75.0003	0.20576	75.0435	0.21706		78.6077	0.20538	78.6912	0.22014		78.5964	0.20406	78.6854	0.2183
75.0994	0.20576	75.1428	0.217		78.7115	0.20561	78.7951	0.22014		78.7002	0.20402	78.7893	0.21847
75.1985	0.20576	75.242	0.21704		78.8153	0.2054	78.8991	0.22019		78.804	0.20415	78.8932	0.21845
75.2976	0.20584	75.3413	0.21706		78.9192	0.20538	79.003	0.22023		78.9078	0.20408	78.9972	0.21836
75.3967	0.20568	75.4406	0.21712		79.023	0.20542	79.107	0.22027		79.0117	0.20404	79.1011	0.21836
75.4958	0.20576	75.5398	0.21716		79.1269	0.20544	79.2109	0.22033		79.1155	0.20396	79.2051	0.21838
75.5948	0.20565	75.6391	0.21708		79.2307	0.20521	79.3149	0.22025		79.2193	0.20408	79.309	0.21845
75.6939	0.20557	75.7384	0.21716		79.3346	0.20529	79.4188	0.22027		79.3231	0.20402	79.413	0.21844
75.793	0.20561	75.8376	0.2171		79.4384	0.20521	79.5228	0.2204		79.427	0.20404	79.5169	0.21853
75.8921	0.20578	75.9369	0.21729		79.5422	0.20533	79.6268	0.22035		79.5308	0.204	79.6209	0.21851
75.9912	0.20557	76.0362	0.21721		79.6461	0.20517	79.7307	0.22037		79.6346	0.20383	79.7248	0.21853
76.0902	0.20545	76.1354	0.21723		79.7499	0.20525	79.8347	0.22033		79.7384	0.20375	79.8287	0.21844
76.1893	0.20559	76.2347	0.21718		79.8538	0.20519	79.9386	0.22044		79.8423	0.20398	79.9327	0.21844
76.2884	0.20547	76.334	0.21729		79.9576	0.20514	80.0426	0.22061		79.9461	0.20377	80.0366	0.21851
76.3875	0.20553	76.4332	0.21721		80.0615	0.20523	80.1465	0.22027		80.0499	0.20379	80.1406	0.21845
76.4866	0.20547	76.5325	0.21731		80.1653	0.20512	80.2505	0.22059		80.1537	0.20389	80.2445	0.21849
76.5856	0.20547	76.6317	0.21739		80.2691	0.20514	80.3544	0.2205		80.2575	0.20387	80.3485	0.21863
76.6847	0.20524	76.731	0.21735		80.373	0.20515	80.4584	0.22058		80.3614	0.20379	80.4524	0.21847
76.7838	0.20534	76.8303	0.21739		80.4768	0.205	80.5623	0.22052		80.4652	0.20381	80.5563	0.21851
76.8829	0.20538	76.9295	0.21733		80.5807	0.20494	80.6663	0.22058		80.569	0.20379	80.6603	0.2184
76.982	0.20532	77.0288	0.21746		80.6845	0.20487	80.7702	0.2205		80.6728	0.20375	80.7642	0.2187
77.0811	0.20542	77.1281	0.21741		80.7884	0.20487	80.8742	0.22071		80.7767	0.20379	80.8682	0.21865
77.1801	0.20526	77.2273	0.21754		80.8922	0.20493	80.9781	0.22054		80.8805	0.20373	80.9721	0.21845
77.2792	0.20526	77.3266	0.2175		80.996	0.20493	81.0821	0.2205		80.9843	0.20366	81.0761	0.21851
77.3783	0.2053	77.4258	0.21744		81.0999	0.20485	81.186	0.22052		81.0881	0.20364	81.18	0.21857
77.4774	0.20528	77.5251	0.2175		81.2037	0.20475	81.29	0.2205		81.192	0.20377	81.2839	0.21863
77.5765	0.20524	77.6244	0.21765		81.3076	0.20489	81.394	0.22086		81.2958	0.20369	81.3879	0.21865
77.6755	0.20513	77.7237	0.21762		81.4114	0.20477	81.4979	0.22056		81.3996	0.2035	81.4918	0.21861
77.7746	0.20521	77.8229	0.21765		81.5153	0.20477	81.6019	0.22075		81.5034	0.20352	81.5958	0.21868
77.8737	0.20509	77.9222	0.21773		81.6191	0.20483	81.7058	0.22079		81.6073	0.20362	81.6997	0.21865
77.9728	0.20511	78.0214	0.2175		81.7229	0.20472	81.8098	0.22073		81.7111	0.20364	81.8037	0.21866
78.0719	0.20507	78.1207	0.21754		81.8268	0.2046	81.9137	0.22071		81.8149	0.20366	81.9076	0.21851
78.171	0.20502	78.22	0.2176		81.9306	0.2046	82.0177	0.22096		81.9187	0.20362	82.0115	0.21872
78.27	0.20502	78.3192	0.21769		82.0345	0.20456	82.1216	0.22084		82.0226	0.20356	82.1155	0.21872
78.3691	0.20503	78.4185	0.21771		82.1383	0.20456	82.2256	0.22077		82.1264	0.20362	82.2194	0.21872
78.4682	0.205	78.5178	0.21771		82.2421	0.20456	82.3295	0.22094		82.2302	0.20362	82.3234	0.21872
78.5673	0.20494	78.617	0.21765		82.346	0.20443	82.4335	0.221		82.3341	0.20347	82.4273	0.21876
78.6664	0.20486	78.7163	0.21771		82.4498	0.20456	82.5374	0.22082		82.4379	0.20345	82.5313	0.21878
78.7654	0.20482	78.8156	0.21792		82.5537	0.20445	82.6414	0.2209		82.5417	0.20343	82.6352	0.21882
78.8645	0.20496	78.9148	0.21783		82.6575	0.20447	82.7454	0.22101		82.6455	0.20347	82.7391	0.21878
78.9636	0.20484	79.0141	0.21775		82.7614	0.20447	82.8493	0.22096		82.7493	0.2035	82.8431	0.21886
79.0627	0.20475	79.1133	0.21779		82.8652	0.20439	82.9532	0.2209		82.8532	0.20354	82.947	0.21884
79.1618	0.20479	79.2126	0.2179		82.969	0.20433	83.0572	0.22105		82.957	0.20343	83.051	0.21872
79.2608	0.20473	79.3119	0.21783		83.0729	0.20447	83.1612	0.22109		83.0608	0.20339	83.1549	0.2188
79.3599	0.20465	79.4111	0.21771		83.1767	0.20433	83.2651	0.22096		83.1646	0.20343	83.2589	0.21882
79.459	0.20473	79.5104	0.2179		83.2806	0.2043	83.3691	0.22105		83.2685	0.20343	83.3628	0.21878
79.5581	0.20477	79.6097	0.2179		83.3844	0.20426	83.473	0.22115		83.3723	0.20331	83.4668	0.21874
79.6572	0.20471	79.7089	0.21784		83.4883	0.20431	83.577	0.22115		83.4761	0.20331	83.5707	0.21897
79.7562	0.20463	79.8082	0.21805		83.5921	0.20426	83.6809	0.22124		83.5799	0.20333	83.6746	0.21878
79.8553	0.20461	79.9075	0.21794		83.6959	0.2042	83.7849	0.22111		83.6838	0.20335	83.7786	0.21886
79.9544	0.2046	80.0067	0.2179		83.7998	0.20426	83.8888	0.22132		83.7876	0.20341	83.8825	0.21884
80.0535	0.20475	80.106	0.21802		83.9036	0.20407	83.9928	0.22117		83.8914	0.20337	83.9865	0.21889
80.1526	0.20448	80.2053	0.21807		84.0075	0.20409	84.0967	0.2214		83.9952	0.20326	84.0904	0.21899
80.2517	0.20448	80.3045	0.21809		84.1113	0.20412	84.2007	0.22119		84.0991	0.20322	84.1944	0.21884
80.3507	0.20446	80.4038	0.21823		84.2151	0.20409	84.3046	0.22126		84.2029	0.2032	84.2983	0.21895
80.4498	0.2045	80.503	0.21811		84.319	0.2041	84.4086	0.22128		84.3067	0.20324	84.4022	0.21901
80.5489	0.20448	80.6023	0.21813		84.4228	0.2042	84.5125	0.22136		84.4105	0.20339	84.5062	0.21901
80.648	0.20433	80.7016	0.21811		84.5267	0.20391	84.6165	0.22128		84.5144	0.20322	84.6101	0.21889
80.7471	0.20452	80.8008	0.21813		84.6305	0.20395	84.7204	0.22134		84.6182	0.20322	84.7141	0.21895
80.8461	0.20442	80.9001	0.21811		84.7344	0.20405	84.8244	0.22138		84.722	0.20308	84.818	0.21899
80.9452	0.20433	80.9994	0.21828		84.8382	0.20389	84.9283	0.2213		84.8259	0.20301	84.922	0.21905
81.0443	0.20423	81.0986	0.21819		84.942	0.20395	85.0323	0.2213		84.9297	0.20307	85.0259	0.21897
81.1434	0.20435	81.1979	0.21828		85.0459	0.20388	85.1363	0.2214		85.0335	0.20314	85.1298	0.21895
81.2425	0.20423	81.2972	0.21828		85.1497	0.20389	85.2402	0.22138		85.1373	0.20316	85.2338	0.21914
81.3415	0.20412	81.3964	0.21826		85.2536	0.2038	85.3442	0.22136		85.2411	0.2031	85.3377	0.21901
81.4406	0.20427	81.4957	0.2183		85.3574	0.20391	85.4481	0.22142		85.345	0.20303	85.4417	0.21905
81.5397	0.20429	81.5949	0.21834		85.4613	0.20382	85.5521	0.22136		85.4488	0.20318	85.5456	0.21908
81.6388	0.20421	81.6942	0.21825		85.5651	0.20382	85.656	0.22161		85.5526	0.20299	85.6496	0.21907
81.7379	0.20416	81.7935	0.21832		85.6689	0.20367	85.76	0.22163		85.6565	0.20301	85.7535	0.21907
81.837	0.20423	81.8927	0.21834		85.7728	0.20346	85.8639	0.22155		85.7603	0.20299	85.8575	0.21916
81.936	0.20412	81.992	0.2184		85.8766	0.20351	85.9679	0.22163		85.8641	0.20289	85.9614	0.21916
82.0351	0.20406	82.0913	0.21846		85.9805	0.20357	86.0718	0.22149		85.9679	0.20301	86.0653	0.21897
82.1342	0.20402	82.1905	0.21838		86.0843	0.20363	86.1758	0.22163		86.0717	0.20291	86.1693	0.21916
82.2333	0.20412	82.2898	0.21851		86.1881	0.20359	86.2797	0.22157		86.1756	0.20293	86.2732	0.21927
82.3324	0.20395	82.3891	0.21846		86.292	0.20361	86.3837	0.22182		86.2794	0.20276	86.3772	0.21903
82.4314	0.20408	82.4883	0.21847		86.3958	0.20357	86.4877	0.22172		86.3832	0.2028	86.4811	0.21916
82.5305	0.20397	82.5876	0.21859		86.4997	0.20361	86.5916	0.2217		86.487	0.20305	86.5851	0.21912
82.6296	0.20385	82.6868	0.21867		86.6035	0.20363	86.6955	0.22168		86.5909	0.20282	86.689	0.21922
82.7287	0.20383	82.7861	0.21849		86.7074	0.20332	86.7995	0.22174		86.6947	0.2028	86.7929	0.21914
82.8278	0.20383	82.8854	0.21863		86.8112	0.20349	86.9035	0.22182		86.7985	0.20284	86.8969	0.21924
82.9269	0.20381	82.9846	0.21853		86.915	0.20334	87.0074	0.22191		86.9023	0.20284	87.0008	0.21918
83.0259	0.20376	83.0839	0.21861		87.0189	0.20325	87.1114	0.2218		87.0062	0.20272	87.1048	0.21924
83.125	0.20372	83.1832	0.21865		87.1227	0.2034	87.2153	0.22178		87.11	0.20276	87.2087	0.21927
83.2241	0.20377	83.2824	0.2187		87.2266	0.20326	87.3193	0.22185		87.2138	0.2028	87.3127	0.21916
83.3232	0.20381	83.3817	0.21872		87.3304	0.20323	87.4232	0.22185		87.3177	0.20268	87.4166	0.21916
83.4223	0.20374	83.481	0.21874		87.4342	0.2033	87.5272	0.22184		87.4215	0.20272	87.5206	0.21933
83.5213	0.20362	83.5802	0.21872		87.5381	0.20304	87.6311	0.22201		87.5253	0.2027	87.6245	0.21926
83.6204	0.20377	83.6795	0.2187		87.6419	0.20313	87.7351	0.22199		87.6291	0.20257	87.7284	0.21927
83.7195	0.2036	83.7788	0.21868		87.7458	0.20319	87.839	0.22199		87.733	0.20257	87.8324	0.21933
83.8186	0.2037	83.878	0.21886		87.8496	0.20321	87.943	0.22203		87.8368	0.20257	87.9363	0.21927
83.9177	0.20358	83.9773	0.21893		87.9534	0.20317	88.0469	0.22206		87.9406	0.20265	88.0403	0.21922
84.0168	0.20364	84.0766	0.21876		88.0573	0.20313	88.1509	0.22208		88.0444	0.20249	88.1442	0.21927
84.1158	0.2036	84.1758	0.21893		88.1611	0.20313	88.2549	0.22214		88.1483	0.20253	88.2481	0.21945
84.2149	0.20343	84.2751	0.2188		88.265	0.20298	88.3588	0.2221		88.2521	0.20255	88.3521	0.21941
84.314	0.2036	84.3744	0.21888		88.3688	0.203	88.4628	0.22222		88.3559	0.20259	88.456	0.21945
84.4131	0.20347	84.4736	0.21888		88.4727	0.20298	88.5667	0.22206		88.4597	0.20253	88.56	0.2195
84.5122	0.20347	84.5729	0.21888		88.5765	0.2029	88.6707	0.22222		88.5636	0.20246	88.6639	0.21956
84.6112	0.20343	84.6721	0.21893		88.6803	0.203	88.7746	0.22224		88.6674	0.20259	88.7679	0.21947
84.7103	0.20335	84.7714	0.21907		88.7842	0.20294	88.8786	0.22227		88.7712	0.20251	88.8718	0.21941
84.8094	0.20332	84.8707	0.21901		88.888	0.20294	88.9825	0.22239		88.875	0.20249	88.9758	0.21941
84.9085	0.20337	84.9699	0.21895		88.9919	0.20279	89.0865	0.22231		88.9788	0.20242	89.0797	0.21943
85.0076	0.20335	85.0692	0.21909		89.0957	0.20281	89.1904	0.22226		89.0827	0.20247	89.1836	0.21948
85.1067	0.2033	85.1685	0.21909		89.1996	0.20271	89.2944	0.22231		89.1865	0.20236	89.2876	0.21943
85.2057	0.2033	85.2677	0.2191		89.3034	0.20279	89.3983	0.22224		89.2903	0.20251	89.3915	0.21945
85.3048	0.20328	85.367	0.21916		89.4072	0.20281	89.5023	0.22233		89.3941	0.20236	89.4955	0.21952
85.4039	0.20328	85.4663	0.21907		89.5111	0.20283	89.6063	0.22248		89.498	0.2023	89.5994	0.21956
85.503	0.2032	85.5655	0.21912		89.6149	0.20258	89.7102	0.22248		89.6018	0.20223	89.7034	0.21947
85.6021	0.2033	85.6648	0.2192		89.7188	0.20269	89.8142	0.22243		89.7056	0.20228	89.8073	0.21956
85.7011	0.20314	85.764	0.21926		89.8226	0.20273	89.9181	0.22241		89.8095	0.20226	89.9112	0.21958
85.8002	0.20316	85.8633	0.21935		89.9264	0.20275	90.0221	0.2225		89.9133	0.2023	90.0152	0.21969
85.8993	0.20313	85.9626	0.21931		90.0303	0.20264	90.126	0.2225		90.0171	0.20219	90.1191	0.21968
85.9984	0.20309	86.0618	0.21939		90.1341	0.20248	90.23	0.2226		90.1209	0.20225	90.2231	0.21966
86.0975	0.20303	86.1611	0.21939		90.238	0.20264	90.3339	0.2226		90.2248	0.20219	90.327	0.21966
86.1966	0.20307	86.2604	0.21928		90.3418	0.20264	90.4379	0.22262		90.3286	0.20232	90.431	0.21958
86.2956	0.20311	86.3596	0.2193		90.4456	0.20243	90.5418	0.22258		90.4324	0.20217	90.5349	0.21956
86.3947	0.20295	86.4589	0.21952		90.5495	0.20267	90.6458	0.22262		90.5362	0.20219	90.6388	0.21969
86.4938	0.20293	86.5582	0.21941		90.6533	0.20244	90.7497	0.2226		90.6401	0.20215	90.7428	0.21981
86.5929	0.20295	86.6574	0.21947		90.7572	0.20239	90.8537	0.22271		90.7439	0.20213	90.8467	0.21964
86.692	0.20288	86.7567	0.21949		90.861	0.20239	90.9576	0.22275		90.8477	0.20213	90.9507	0.21968
86.791	0.20288	86.856	0.21947		90.9648	0.20225	91.0616	0.22275		90.9515	0.20204	91.0546	0.21956
86.8901	0.20286	86.9552	0.21939		91.0687	0.20235	91.1655	0.22268		91.0554	0.20205	91.1586	0.21973
86.9892	0.20278	87.0545	0.21952		91.1725	0.20235	91.2695	0.22281		91.1592	0.20209	91.2625	0.21981
87.0883	0.20284	87.1537	0.21949		91.2764	0.20241	91.3735	0.22273		91.263	0.20215	91.3665	0.21979
87.1874	0.20272	87.253	0.21968		91.3802	0.20223	91.4774	0.22285		91.3668	0.20198	91.4704	0.21971
87.2865	0.20271	87.3523	0.21956		91.4841	0.20223	91.5814	0.22273		91.4707	0.20192	91.5743	0.2199
87.3855	0.20276	87.4515	0.21954		91.5879	0.20227	91.6853	0.22281		91.5745	0.20198	91.6783	0.21979
87.4846	0.20272	87.5508	0.21962		91.6917	0.20212	91.7893	0.22287		91.6783	0.2019	91.7822	0.21979
87.5837	0.20271	87.6501	0.21968		91.7956	0.20216	91.8932	0.22287		91.7821	0.20179	91.8862	0.21985
87.6828	0.20259	87.7493	0.2197		91.8994	0.20201	91.9972	0.22304		91.8859	0.20188	91.9901	0.21977
87.7819	0.20263	87.8486	0.21972		92.0033	0.20212	92.1011	0.22294		91.9898	0.20188	92.0941	0.2199
87.8809	0.20267	87.9479	0.2196		92.1071	0.20201	92.2051	0.2229		92.0936	0.20185	92.198	0.21979
87.98	0.20255	88.0471	0.21972		92.211	0.20201	92.309	0.22306		92.1974	0.20194	92.3019	0.2199
88.0791	0.20261	88.1464	0.21975		92.3148	0.20206	92.413	0.223		92.3013	0.20186	92.4059	0.21981
88.1782	0.2025	88.2456	0.21977		92.4186	0.20197	92.5169	0.223		92.4051	0.20177	92.5098	0.21989
88.2773	0.20253	88.3449	0.21975		92.5225	0.20193	92.6209	0.22308		92.5089	0.20179	92.6138	0.22002
88.3764	0.2025	88.4442	0.21983		92.6263	0.20201	92.7248	0.22325		92.6127	0.20179	92.7177	0.21992
88.4754	0.20242	88.5434	0.21975		92.7302	0.20181	92.8288	0.22309		92.7165	0.20173	92.8217	0.21994
88.5745	0.20234	88.6427	0.21981		92.834	0.20195	92.9327	0.22306		92.8204	0.20167	92.9256	0.22002
88.6736	0.20253	88.742	0.21991		92.9378	0.20187	93.0367	0.22309		92.9242	0.20165	93.0295	0.21989
88.7727	0.2024	88.8412	0.21991		93.0417	0.20183	93.1406	0.22313		93.028	0.20165	93.1335	0.22
88.8718	0.20238	88.9405	0.21993		93.1455	0.2017	93.2446	0.22319		93.1319	0.20167	93.2374	0.22006
88.9709	0.2024	89.0398	0.21994		93.2494	0.20181	93.3486	0.22313		93.2357	0.20165	93.3414	0.22002
89.0699	0.20238	89.139	0.21991		93.3532	0.20176	93.4525	0.22329		93.3395	0.2016	93.4453	0.22009
89.169	0.20223	89.2383	0.22015		93.4571	0.20176	93.5565	0.22338		93.4433	0.20148	93.5493	0.22006
89.2681	0.20229	89.3376	0.2201		93.5609	0.20166	93.6604	0.22317		93.5472	0.20154	93.6532	0.21998
89.3672	0.20229	89.4368	0.22002		93.6648	0.2017	93.7644	0.22353		93.651	0.2015	93.7571	0.21994
89.4663	0.20232	89.5361	0.22008		93.7686	0.20162	93.8683	0.22342		93.7548	0.20144	93.8611	0.22013
89.5653	0.20217	89.6354	0.22015		93.8724	0.20162	93.9723	0.2234		93.8586	0.20148	93.965	0.22011
89.6644	0.20219	89.7346	0.22025		93.9763	0.20149	94.0762	0.22338		93.9625	0.20154	94.069	0.22011
89.7635	0.20204	89.8339	0.22029		94.0801	0.20178	94.1802	0.22346		94.0663	0.20152	94.1729	0.22009
89.8626	0.20209	89.9332	0.22023		94.184	0.20159	94.2841	0.22348		94.1701	0.2015	94.2769	0.22017
89.9617	0.20209	90.0324	0.22044		94.2878	0.20155	94.3881	0.2235		94.2739	0.2015	94.3808	0.22021
90.0607	0.20217	90.1317	0.22019		94.3916	0.20155	94.492	0.22348		94.3778	0.20135	94.4848	0.22013
90.1598	0.20198	90.231	0.22027		94.4955	0.20141	94.596	0.22353		94.4816	0.20137	94.5887	0.22011
90.2589	0.20196	90.3302	0.2204		94.5993	0.20147	94.6999	0.22355		94.5854	0.20139	94.6927	0.22029
90.358	0.20196	90.4295	0.22025		94.7032	0.20145	94.8039	0.22353		94.6892	0.20125	94.7966	0.22027
90.4571	0.20198	90.5288	0.22035		94.807	0.20143	94.9078	0.22363		94.7931	0.20122	94.9005	0.22015
90.5562	0.2019	90.628	0.22042		94.9109	0.20118	95.0118	0.22359		94.8969	0.20131	95.0045	0.22013
90.6552	0.20198	90.7273	0.22038		95.0147	0.2013	95.1158	0.22371		95.0007	0.20131	95.1084	0.22025
90.7543	0.20185	90.8266	0.22031		95.1185	0.20122	95.2197	0.22384		95.1045	0.20125	95.2124	0.22036
90.8534	0.20194	90.9258	0.22048		95.2224	0.20132	95.3237	0.22374		95.2084	0.20118	95.3163	0.22042
90.9525	0.2019	91.0251	0.22044		95.3262	0.20122	95.4276	0.22393		95.3122	0.20118	95.4202	0.2203
91.0516	0.20196	91.1244	0.22046		95.4301	0.20122	95.5316	0.22374		95.416	0.20123	95.5242	0.2204
91.1506	0.20179	91.2236	0.22044		95.5339	0.20115	95.6355	0.22371		95.5198	0.2012	95.6281	0.2204
91.2497	0.20177	91.3229	0.2205		95.6377	0.20115	95.7395	0.2239		95.6237	0.2012	95.7321	0.22044
91.3488	0.20183	91.4222	0.22061		95.7416	0.20124	95.8434	0.2238		95.7275	0.20104	95.836	0.22034
91.4479	0.20177	91.5214	0.22063		95.8454	0.20097	95.9474	0.2239		95.8313	0.20106	95.94	0.22044
91.547	0.20166	91.6207	0.22056		95.9493	0.20109	96.0513	0.22395		95.9351	0.20103	96.0439	0.22044
91.6461	0.20162	91.7199	0.22057		96.0531	0.20109	96.1553	0.2239		96.039	0.20106	96.1479	0.22048
91.7451	0.20164	91.8192	0.22052		96.157	0.20097	96.2592	0.22403		96.1428	0.20097	96.2518	0.2204
91.8442	0.20158	91.9185	0.22075		96.2608	0.20101	96.3632	0.22397		96.2466	0.20087	96.3558	0.22038
91.9433	0.20158	92.0178	0.22082		96.3646	0.2008	96.4672	0.22401		96.3504	0.20093	96.4597	0.22053
92.0424	0.20154	92.117	0.22084		96.4685	0.20084	96.5711	0.22401		96.4543	0.20091	96.5636	0.22055
92.1415	0.20158	92.2163	0.22075		96.5723	0.2008	96.675	0.22405		96.5581	0.20089	96.6676	0.22051
92.2405	0.20164	92.3156	0.22071		96.6762	0.20096	96.779	0.22426		96.6619	0.20095	96.7715	0.22053
92.3396	0.20158	92.4148	0.22086		96.78	0.20071	96.883	0.22413		96.7657	0.20097	96.8755	0.22059
92.4387	0.20152	92.5141	0.22092		96.8839	0.2008	96.9869	0.2242		96.8696	0.20089	96.9794	0.22057
92.5378	0.20137	92.6133	0.22094		96.9877	0.20076	97.0909	0.22424		96.9734	0.20087	97.0833	0.22057
92.6369	0.20156	92.7126	0.22105		97.0915	0.20063	97.1948	0.22426		97.0772	0.20089	97.1873	0.22055
92.736	0.20141	92.8119	0.22094		97.1954	0.20092	97.2988	0.2242		97.181	0.20083	97.2912	0.22069
92.835	0.20137	92.9112	0.22098		97.2992	0.20061	97.4027	0.2243		97.2849	0.20066	97.3952	0.22069
92.9341	0.20127	93.0104	0.22099		97.4031	0.20063	97.5067	0.22432		97.3887	0.20078	97.4991	0.22063
93.0332	0.20129	93.1097	0.22101		97.5069	0.20063	97.6106	0.22435		97.4925	0.20072	97.6031	0.22063
93.1323	0.20137	93.209	0.22103		97.6108	0.20061	97.7146	0.22441		97.5963	0.20068	97.707	0.22067
93.2314	0.20118	93.3082	0.22103		97.7146	0.20061	97.8185	0.22441		97.7002	0.20072	97.811	0.22074
93.3304	0.20125	93.4075	0.22119		97.8184	0.20048	97.9225	0.22439		97.804	0.20072	97.9149	0.22076
93.4295	0.20118	93.5067	0.2213		97.9223	0.20071	98.0264	0.22441		97.9078	0.20061	98.0188	0.22074
93.5286	0.20133	93.606	0.22107		98.0261	0.20057	98.1304	0.22447		98.0116	0.20064	98.1228	0.22076
93.6277	0.20104	93.7053	0.22107		98.13	0.20036	98.2343	0.22441		98.1155	0.20055	98.2267	0.22086
93.7268	0.20114	93.8046	0.22126		98.2338	0.20048	98.3383	0.22445		98.2193	0.20055	98.3307	0.22082
93.8258	0.20112	93.9038	0.2212		98.3377	0.20027	98.4423	0.22453		98.3231	0.20049	98.4346	0.22086
93.9249	0.20103	94.0031	0.22138		98.4415	0.20042	98.5462	0.22458		98.4269	0.20049	98.5386	0.22086
94.024	0.20108	94.1024	0.2213		98.5453	0.2004	98.6502	0.22468		98.5308	0.20053	98.6425	0.22082
94.1231	0.20106	94.2016	0.22145		98.6492	0.20034	98.7541	0.2247		98.6346	0.20036	98.7464	0.22091
94.2222	0.20095	94.3009	0.22138		98.753	0.20029	98.8581	0.22489		98.7384	0.20043	98.8504	0.22095
94.3213	0.20104	94.4001	0.22143		98.8569	0.20031	98.962	0.22476		98.8422	0.2003	98.9543	0.22103
94.4203	0.20087	94.4994	0.22153		98.9607	0.20013	99.066	0.22487		98.9461	0.2003	99.0583	0.22101
94.5194	0.20095	94.5987	0.22147		99.0645	0.20033	99.1699	0.22474		99.0499	0.20024	99.1622	0.2209
94.6185	0.20097	94.698	0.22155		99.1684	0.2	99.2739	0.22485		99.1537	0.20028	99.2661	0.22107
94.7176	0.20074	94.7972	0.22155		99.2722	0.20012	99.3778	0.22498		99.2575	0.20034	99.3701	0.22109
94.8167	0.20085	94.8965	0.22155		99.3761	0.20023	99.4818	0.22483		99.3614	0.20036	99.474	0.22097
94.9157	0.20085	94.9958	0.22172		99.4799	0.19998	99.5857	0.22495		99.4652	0.20032	99.578	0.22097
95.0148	0.2008	95.095	0.22159		99.5838	0.20008	99.6897	0.22493		99.569	0.20013	99.6819	0.22112
95.1139	0.20078	95.1943	0.22172		99.6876	0.20006	99.7936	0.225		99.6728	0.20026	99.7859	0.22112
95.213	0.20076	95.2935	0.22174		99.7914	0.20008	99.8976	0.22491		99.7767	0.20003	99.8898	0.22097
95.3121	0.2008	95.3928	0.2218		99.8953	0.19989	100.002	0.22512		99.8805	0.20015	99.9938	0.22097
95.4112	0.2007	95.4921	0.22172		99.9991	0.19998	100.106	0.22495		99.9843	0.20007	100.098	0.22122
95.5102	0.20055	95.5914	0.22172		100.103	0.19983	100.209	0.22519		100.088	0.20001	100.202	0.2212
95.6093	0.20062	95.6906	0.2217		100.207	0.19983	100.313	0.22504		100.192	0.2	100.306	0.22124
95.7084	0.20068	95.7899	0.22191		100.311	0.19985	100.417	0.22512		100.296	0.20009	100.41	0.22109
95.8075	0.20057	95.8892	0.22187		100.415	0.19991	100.521	0.22516		100.4	0.20009	100.513	0.22135
95.9066	0.20055	95.9884	0.22185		100.518	0.19985	100.625	0.22525		100.503	0.20001	100.617	0.22122
96.0057	0.20055	96.0877	0.22174		100.622	0.19972	100.729	0.22516		100.607	0.19988	100.721	0.22122
96.1047	0.20045	96.187	0.22183		100.726	0.1996	100.833	0.22535		100.711	0.19982	100.825	0.22128
96.2038	0.20038	96.2862	0.2218		100.83	0.19964	100.937	0.22537		100.815	0.19986	100.929	0.22139
96.3029	0.20051	96.3855	0.22191		100.934	0.19958	101.041	0.22535		100.919	0.2	101.033	0.22124
96.402	0.2003	96.4848	0.22199		101.038	0.19956	101.145	0.22531		101.023	0.19986	101.137	0.22122
96.5011	0.20043	96.584	0.22206		101.141	0.19951	101.249	0.22544		101.126	0.1998	101.241	0.22124
96.6001	0.20022	96.6833	0.2221		101.245	0.19952	101.353	0.22548		101.23	0.19982	101.345	0.2213
96.6992	0.20032	96.7826	0.22214		101.349	0.19958	101.457	0.22542		101.334	0.19977	101.449	0.22151
96.7983	0.20017	96.8818	0.22206		101.453	0.19941	101.561	0.2254		101.438	0.19977	101.553	0.22145
96.8974	0.20015	96.9811	0.22222		101.557	0.19939	101.665	0.22563		101.542	0.19973	101.657	0.22135
96.9965	0.20028	97.0804	0.22212		101.661	0.19943	101.769	0.2256		101.645	0.19965	101.761	0.22153
97.0956	0.20019	97.1796	0.2222		101.764	0.19935	101.873	0.22565		101.749	0.19959	101.865	0.22151
97.1946	0.2002	97.2789	0.22218		101.868	0.19926	101.977	0.22565		101.853	0.19965	101.969	0.22149
97.2937	0.20019	97.3782	0.22241		101.972	0.19937	102.081	0.22579		101.957	0.19969	102.073	0.22141
97.3928	0.20017	97.4774	0.22225		102.076	0.19916	102.185	0.22569		102.061	0.19965	102.177	0.22164
97.4919	0.20009	97.5767	0.22231		102.18	0.19922	102.289	0.22552		102.165	0.19959	102.281	0.2216
97.591	0.19996	97.676	0.22237		102.284	0.19918	102.392	0.22567		102.268	0.19948	102.384	0.22164
97.6901	0.19998	97.7752	0.22246		102.388	0.19924	102.496	0.22577		102.372	0.19961	102.488	0.22164
97.7892	0.19994	97.8745	0.22246		102.491	0.19926	102.6	0.22575		102.476	0.1995	102.592	0.2216
97.8882	0.20001	97.9738	0.22248		102.595	0.1992	102.704	0.22586		102.58	0.19944	102.696	0.22177
97.9873	0.19994	98.073	0.22245		102.699	0.19907	102.808	0.22592		102.684	0.19944	102.8	0.22173
98.0864	0.20001	98.1723	0.22254		102.803	0.19905	102.912	0.22579		102.788	0.19942	102.904	0.22177
98.1855	0.1999	98.2716	0.22252		102.907	0.19897	103.016	0.22602		102.891	0.19931	103.008	0.22156
98.2846	0.19982	98.3709	0.22267		103.011	0.19889	103.12	0.22602		102.995	0.19942	103.112	0.22183
98.3837	0.1998	98.4701	0.22277		103.114	0.19886	103.224	0.226		103.099	0.19933	103.216	0.22183
98.4827	0.19971	98.5694	0.22267		103.218	0.19889	103.328	0.22613		103.203	0.19925	103.32	0.22185
98.5818	0.19969	98.6687	0.22271		103.322	0.19897	103.432	0.22603		103.307	0.19931	103.424	0.22191
98.6809	0.19967	98.7679	0.22271		103.426	0.19888	103.536	0.22615		103.411	0.19919	103.528	0.22187
98.78	0.19969	98.8672	0.22275		103.53	0.19863	103.64	0.22621		103.514	0.19919	103.632	0.22193
98.8791	0.19973	98.9665	0.22266		103.634	0.19884	103.744	0.2263		103.618	0.19919	103.736	0.22191
98.9781	0.19975	99.0657	0.22294		103.737	0.19867	103.848	0.22634		103.722	0.1991	103.84	0.22185
99.0772	0.19969	99.165	0.22287		103.841	0.19863	103.952	0.22622		103.826	0.19916	103.944	0.22194
99.1763	0.19965	99.2643	0.22277		103.945	0.19859	104.056	0.2264		103.93	0.19904	104.048	0.22198
99.2754	0.19948	99.3635	0.22287		104.049	0.19863	104.16	0.22638		104.033	0.19898	104.152	0.22206
99.3745	0.19944	99.4628	0.22296		104.153	0.19863	104.264	0.22649		104.137	0.19898	104.255	0.22208
99.4736	0.19946	99.5621	0.22308		104.257	0.19853	104.368	0.22642		104.241	0.19893	104.359	0.22202
99.5726	0.19935	99.6613	0.22298		104.361	0.19855	104.472	0.22651		104.345	0.19889	104.463	0.22215
99.6717	0.19948	99.7606	0.22304		104.464	0.19838	104.575	0.22647		104.449	0.199	104.567	0.22219
99.7708	0.19933	99.8599	0.22315		104.568	0.19838	104.679	0.22657		104.553	0.19876	104.671	0.22217
99.8699	0.19946	99.9591	0.22317		104.672	0.19836	104.783	0.22672		104.656	0.19881	104.775	0.22231
99.969	0.19933	100.058	0.22313		104.776	0.19834	104.887	0.22657		104.76	0.19872	104.879	0.22221
100.068	0.19938	100.158	0.22309		104.88	0.1983	104.991	0.2267		104.864	0.19881	104.983	0.22231
100.167	0.19919	100.257	0.22327		104.984	0.19832	105.095	0.22666		104.968	0.19855	105.087	0.22221
100.266	0.19923	100.356	0.22315		105.087	0.19823	105.199	0.22687		105.072	0.19864	105.191	0.22235
100.365	0.19931	100.455	0.22319		105.191	0.19813	105.303	0.22676		105.176	0.19868	105.295	0.22238
100.464	0.1991	100.555	0.22334		105.295	0.19813	105.407	0.22674		105.279	0.19872	105.399	0.22221
100.563	0.19914	100.654	0.22342		105.399	0.19811	105.511	0.22705		105.383	0.19843	105.503	0.22246
100.663	0.1991	100.753	0.22336		105.503	0.19796	105.615	0.22693		105.487	0.19862	105.607	0.22254
100.762	0.19919	100.853	0.22336		105.607	0.198	105.719	0.22689		105.591	0.19845	105.711	0.22252
100.861	0.19898	100.952	0.22344		105.71	0.198	105.823	0.22706		105.695	0.19839	105.815	0.2224
100.96	0.19893	101.051	0.22344		105.814	0.19811	105.927	0.22712		105.799	0.19843	105.919	0.22244
101.059	0.19889	101.15	0.22346		105.918	0.19805	106.031	0.22718		105.902	0.19851	106.022	0.22265
101.158	0.19893	101.25	0.22353		106.022	0.19788	106.135	0.22706		106.006	0.19834	106.126	0.22255
101.257	0.19887	101.349	0.22355		106.126	0.1979	106.239	0.2271		106.11	0.19853	106.23	0.22255
101.356	0.19883	101.448	0.22363		106.23	0.19792	106.343	0.22724		106.214	0.19818	106.334	0.22255
101.455	0.19875	101.547	0.22359		106.334	0.19781	106.447	0.22722		106.318	0.19834	106.438	0.22261
101.554	0.19875	101.647	0.22371		106.437	0.19779	106.551	0.22726		106.421	0.19818	106.542	0.22275
101.653	0.1987	101.746	0.22374		106.541	0.19777	106.655	0.2272		106.525	0.19816	106.646	0.22257
101.752	0.19881	101.845	0.2238		106.645	0.19765	106.759	0.22739		106.629	0.19815	106.75	0.22263
101.852	0.19873	101.945	0.22372		106.749	0.1975	106.862	0.22737		106.733	0.19809	106.854	0.22278
101.951	0.19864	102.044	0.22378		106.853	0.1975	106.966	0.22756		106.837	0.19813	106.958	0.22267
102.05	0.19862	102.143	0.2239		106.957	0.19758	107.07	0.2276		106.941	0.19805	107.062	0.22288
102.149	0.19852	102.242	0.22386		107.06	0.19746	107.174	0.22758		107.044	0.19809	107.166	0.22294
102.248	0.19852	102.342	0.22403		107.164	0.19735	107.278	0.22741		107.148	0.19801	107.27	0.22284
102.347	0.19868	102.441	0.2239		107.268	0.19735	107.382	0.22766		107.252	0.19794	107.374	0.22294
102.446	0.19847	102.54	0.22388		107.372	0.19737	107.486	0.22766		107.356	0.19803	107.478	0.22292
102.545	0.19856	102.639	0.22403		107.476	0.19727	107.59	0.22768		107.46	0.19792	107.582	0.22296
102.644	0.19843	102.739	0.22403		107.58	0.19723	107.694	0.22775		107.564	0.19799	107.686	0.22303
102.743	0.19826	102.838	0.22411		107.683	0.19712	107.798	0.22775		107.667	0.1978	107.79	0.22303
102.842	0.19837	102.937	0.2242		107.787	0.1971	107.902	0.22771		107.771	0.19773	107.893	0.22317
102.941	0.19831	103.036	0.22416		107.891	0.19693	108.006	0.22781		107.875	0.19773	107.997	0.22315
103.041	0.19828	103.136	0.2242		107.995	0.1971	108.11	0.22785		107.979	0.19771	108.101	0.22307
103.14	0.19818	103.235	0.22424		108.099	0.19702	108.214	0.22802		108.083	0.19765	108.205	0.22318
103.239	0.19824	103.334	0.22435		108.203	0.19697	108.318	0.22808		108.186	0.19763	108.309	0.22317
103.338	0.19828	103.434	0.22437		108.307	0.19681	108.422	0.22806		108.29	0.19746	108.413	0.22322
103.437	0.19822	103.533	0.22445		108.41	0.19685	108.526	0.22802		108.394	0.1974	108.517	0.22326
103.536	0.19816	103.632	0.22434		108.514	0.19697	108.63	0.22815		108.498	0.1975	108.621	0.22337
103.635	0.19818	103.731	0.22443		108.618	0.19672	108.734	0.22817		108.602	0.19742	108.725	0.22326
103.734	0.19809	103.831	0.22445		108.722	0.1967	108.838	0.22815		108.706	0.19744	108.829	0.22334
103.833	0.19801	103.93	0.22449		108.826	0.19678	108.942	0.22815		108.809	0.19744	108.933	0.22345
103.932	0.19803	104.029	0.22441		108.93	0.19676	109.045	0.22831		108.913	0.19731	109.037	0.22357
104.031	0.19791	104.128	0.22458		109.033	0.19668	109.149	0.22823		109.017	0.19736	109.141	0.22355
104.13	0.19793	104.228	0.22464		109.137	0.19651	109.253	0.22838		109.121	0.19715	109.245	0.22345
104.23	0.19784	104.327	0.22462		109.241	0.19649	109.357	0.22834		109.225	0.19733	109.349	0.22357
104.329	0.19776	104.426	0.22472		109.345	0.19645	109.461	0.22857		109.329	0.19706	109.453	0.22345
104.428	0.19789	104.525	0.2247		109.449	0.19636	109.565	0.22869		109.432	0.19712	109.557	0.2237
104.527	0.19782	104.625	0.22489		109.553	0.19639	109.669	0.22874		109.536	0.1971	109.661	0.22372
104.626	0.1978	104.724	0.22476		109.656	0.1963	109.773	0.22861		109.64	0.19702	109.764	0.22372
104.725	0.19767	104.823	0.22479		109.76	0.19617	109.877	0.22871		109.744	0.19698	109.868	0.22387
104.824	0.19767	104.923	0.22477		109.864	0.19628	109.981	0.22869		109.848	0.19691	109.972	0.22383
104.923	0.1977	105.022	0.22498		109.968	0.19615	110.085	0.22884		109.951	0.19687	110.076	0.22383
105.022	0.19749	105.121	0.22498		110.072	0.19626	110.189	0.2289		110.055	0.19689	110.18	0.22385
105.121	0.19755	105.22	0.22506		110.176	0.19605	110.293	0.22882		110.159	0.19675	110.284	0.22389
105.22	0.19747	105.32	0.22502		110.28	0.19586	110.397	0.22903		110.263	0.19685	110.388	0.22393
105.319	0.19747	105.419	0.22493		110.383	0.19586	110.501	0.22897		110.367	0.19672	110.492	0.22399
105.419	0.19747	105.518	0.22512		110.487	0.19596	110.605	0.22918		110.471	0.19673	110.596	0.224
105.518	0.19742	105.617	0.2251		110.591	0.19575	110.709	0.22895		110.574	0.19668	110.7	0.22402
105.617	0.19734	105.717	0.22525		110.695	0.1958	110.813	0.22916		110.678	0.1967	110.804	0.224
105.716	0.19723	105.816	0.22537		110.799	0.19563	110.917	0.22928		110.782	0.19651	110.908	0.22412
105.815	0.19736	105.915	0.22531		110.903	0.19565	111.021	0.22924		110.886	0.19647	111.012	0.22404
105.914	0.19728	106.015	0.22542		111.006	0.19561	111.125	0.22932		110.99	0.19639	111.116	0.22429
106.013	0.19723	106.114	0.22539		111.11	0.19552	111.228	0.22932		111.094	0.19641	111.22	0.22418
106.112	0.19715	106.213	0.22531		111.214	0.19546	111.332	0.22937		111.197	0.19628	111.324	0.22423
106.211	0.19702	106.312	0.22544		111.318	0.19554	111.436	0.22947		111.301	0.19626	111.428	0.22418
106.31	0.19702	106.412	0.22544		111.422	0.19538	111.54	0.22945		111.405	0.19624	111.532	0.22429
106.409	0.19704	106.511	0.22542		111.526	0.19525	111.644	0.22968		111.509	0.19614	111.635	0.2244
106.508	0.19698	106.61	0.22554		111.629	0.19525	111.748	0.22966		111.613	0.1962	111.739	0.22448
106.608	0.19702	106.709	0.2256		111.733	0.19525	111.852	0.22974		111.717	0.19622	111.843	0.2245
106.707	0.19698	106.809	0.22561		111.837	0.19506	111.956	0.22972		111.82	0.19614	111.947	0.2245
106.806	0.19679	106.908	0.22571		111.941	0.19498	112.06	0.22977		111.924	0.1959	112.051	0.22452
106.905	0.19684	107.007	0.22582		112.045	0.19504	112.164	0.22985		112.028	0.19593	112.155	0.22456
107.004	0.19679	107.106	0.22571		112.149	0.19508	112.268	0.22991		112.132	0.19584	112.259	0.22463
107.103	0.19658	107.206	0.22588		112.253	0.19485	112.372	0.22997		112.236	0.19578	112.363	0.22467
107.202	0.19669	107.305	0.22588		112.356	0.19494	112.476	0.22995		112.339	0.1958	112.467	0.22477
107.301	0.19684	107.404	0.22586		112.46	0.19471	112.58	0.23		112.443	0.1957	112.571	0.22482
107.4	0.19673	107.504	0.22592		112.564	0.19485	112.684	0.23016		112.547	0.19572	112.675	0.22481
107.499	0.19648	107.603	0.22598		112.668	0.19471	112.788	0.2301		112.651	0.19569	112.779	0.22486
107.598	0.19652	107.702	0.22605		112.772	0.19471	112.892	0.23027		112.755	0.19561	112.883	0.22498
107.697	0.19627	107.801	0.22596		112.876	0.19441	112.996	0.23031		112.859	0.19557	112.987	0.22492
107.796	0.19635	107.901	0.22611		112.979	0.19441	113.1	0.23027		112.962	0.19546	113.091	0.22505
107.896	0.19635	108	0.22628		113.083	0.19441	113.204	0.23033		113.066	0.19529	113.195	0.22507
107.995	0.19631	108.099	0.22626		113.187	0.19437	113.308	0.23035		113.17	0.1954	113.299	0.22517
108.094	0.19633	108.198	0.22617		113.291	0.19441	113.412	0.23048		113.274	0.1954	113.403	0.22528
108.193	0.19618	108.298	0.22628		113.395	0.19414	113.515	0.2306		113.378	0.1953	113.506	0.22524
108.292	0.19618	108.397	0.2264		113.499	0.19418	113.619	0.23063		113.482	0.19519	113.61	0.22522
108.391	0.19614	108.496	0.22653		113.602	0.19412	113.723	0.23069		113.585	0.19513	113.714	0.22532
108.49	0.19604	108.595	0.22644		113.706	0.19401	113.827	0.23071		113.689	0.19496	113.818	0.22532
108.589	0.1961	108.695	0.22647		113.81	0.19391	113.931	0.23077		113.793	0.19508	113.922	0.22534
108.688	0.19597	108.794	0.22653		113.914	0.19378	114.035	0.23086		113.897	0.19502	114.026	0.22547
108.787	0.19614	108.893	0.22666		114.018	0.19384	114.139	0.23105		114.001	0.19483	114.13	0.22555
108.886	0.19599	108.993	0.22663		114.122	0.1937	114.243	0.231		114.104	0.19477	114.234	0.22561
108.985	0.19597	109.092	0.22665		114.226	0.19368	114.347	0.231		114.208	0.19479	114.338	0.22553
109.085	0.19589	109.191	0.22659		114.329	0.19372	114.451	0.23105		114.312	0.19466	114.442	0.22559
109.184	0.19578	109.29	0.2267		114.433	0.19344	114.555	0.23111		114.416	0.19469	114.546	0.22572
109.283	0.19589	109.39	0.22693		114.537	0.19342	114.659	0.23134		114.52	0.1945	114.65	0.22582
109.382	0.19572	109.489	0.22684		114.641	0.1934	114.763	0.23145		114.624	0.19441	114.754	0.22589
109.481	0.19562	109.588	0.22689		114.745	0.19324	114.867	0.23134		114.727	0.19443	114.858	0.22587
109.58	0.1957	109.687	0.22707		114.849	0.19309	114.971	0.23142		114.831	0.19447	114.962	0.22603
109.679	0.1956	109.787	0.22707		114.952	0.193	115.075	0.23151		114.935	0.19437	115.066	0.22593
109.778	0.19547	109.886	0.22707		115.056	0.193	115.179	0.23149		115.039	0.19439	115.17	0.22603
109.877	0.19551	109.985	0.22716		115.16	0.19309	115.283	0.23153		115.143	0.19412	115.273	0.22603
109.976	0.19549	110.084	0.22718		115.264	0.19283	115.387	0.2317		115.247	0.19403	115.377	0.22622
110.075	0.19547	110.184	0.2272		115.368	0.19277	115.491	0.23182		115.35	0.19397	115.481	0.22625
110.174	0.19536	110.283	0.22733		115.472	0.19271	115.595	0.23186		115.454	0.19401	115.585	0.22633
110.274	0.19534	110.382	0.22728		115.575	0.1926	115.698	0.23197		115.558	0.19386	115.689	0.2265
110.373	0.19528	110.481	0.22737		115.679	0.19254	115.802	0.23195		115.662	0.19366	115.793	0.22637
110.472	0.19524	110.581	0.22741		115.783	0.19244	115.906	0.23214		115.766	0.19376	115.897	0.22637
110.571	0.1952	110.68	0.22764		115.887	0.19225	116.01	0.23207		115.87	0.19378	116.001	0.2265
110.67	0.19513	110.779	0.22758		115.991	0.1922	116.114	0.23214		115.973	0.19355	116.105	0.22667
110.769	0.19503	110.879	0.22764		116.095	0.19212	116.218	0.2322		116.077	0.19353	116.209	0.22667
110.868	0.19513	110.978	0.22768		116.199	0.19218	116.322	0.23239		116.181	0.1934	116.313	0.22662
110.967	0.19499	111.077	0.22771		116.302	0.19208	116.426	0.23231		116.285	0.19344	116.417	0.22671
111.066	0.19484	111.176	0.22768		116.406	0.19181	116.53	0.23247		116.389	0.19334	116.521	0.22675
111.165	0.19495	111.276	0.22787		116.51	0.19162	116.634	0.23264		116.492	0.19326	116.625	0.22696
111.264	0.1948	111.375	0.22777		116.614	0.19174	116.738	0.23264		116.596	0.19319	116.729	0.227
111.363	0.19492	111.474	0.22789		116.718	0.19162	116.842	0.23268		116.7	0.19305	116.833	0.22698
111.463	0.19473	111.573	0.22789		116.822	0.19151	116.946	0.23277		116.804	0.19294	116.937	0.22711
111.562	0.19467	111.673	0.22808		116.925	0.19145	117.05	0.23271		116.908	0.19294	117.041	0.22719
111.661	0.19457	111.772	0.22802		117.029	0.19122	117.154	0.23283		117.012	0.19279	117.144	0.22727
111.76	0.19446	111.871	0.2281		117.133	0.19118	117.258	0.23296		117.115	0.19271	117.248	0.22728
111.859	0.19457	111.97	0.2284		117.237	0.19111	117.362	0.23298		117.219	0.19277	117.352	0.22721
111.958	0.1944	112.07	0.22827		117.341	0.19097	117.466	0.23311		117.323	0.19252	117.456	0.22746
112.057	0.19448	112.169	0.22838		117.445	0.19088	117.57	0.23317		117.427	0.19242	117.56	0.22747
112.156	0.19431	112.268	0.22831		117.548	0.19059	117.674	0.23321		117.531	0.19227	117.664	0.22757
112.255	0.19438	112.368	0.22846		117.652	0.19074	117.778	0.23332		117.635	0.19231	117.768	0.22767
112.354	0.19427	112.467	0.22842		117.756	0.19061	117.882	0.23338		117.738	0.19225	117.872	0.22768
112.453	0.19413	112.566	0.22865		117.86	0.19034	117.985	0.23344		117.842	0.19214	117.976	0.22765
112.552	0.19421	112.665	0.22871		117.964	0.19034	118.089	0.23365		117.946	0.19201	118.08	0.22778
112.651	0.19417	112.765	0.2288		118.068	0.19019	118.193	0.23359		118.05	0.19206	118.184	0.22789
112.751	0.19389	112.864	0.22876		118.172	0.19019	118.297	0.23374		118.154	0.19185	118.288	0.22791
112.85	0.19398	112.963	0.22878		118.275	0.18987	118.401	0.23376		118.257	0.19191	118.392	0.22805
112.949	0.19385	113.062	0.22888		118.379	0.18992	118.505	0.23394		118.361	0.1917	118.496	0.22807
113.048	0.19375	113.162	0.2289		118.483	0.18981	118.609	0.23401		118.465	0.19155	118.6	0.22809
113.147	0.19381	113.261	0.2289		118.587	0.18975	118.713	0.23403		118.569	0.19151	118.704	0.22812
113.246	0.19356	113.36	0.22903		118.691	0.18968	118.817	0.23413		118.673	0.19141	118.808	0.22828
113.345	0.19369	113.459	0.22909		118.795	0.18943	118.921	0.23424		118.777	0.19132	118.912	0.22837
113.444	0.19366	113.559	0.2293		118.898	0.18933	119.025	0.23426		118.88	0.19115	119.015	0.22845
113.543	0.19347	113.658	0.22915		119.002	0.18922	119.129	0.23445		118.984	0.19111	119.119	0.22858
113.642	0.19354	113.757	0.22922		119.106	0.18903	119.233	0.23453		119.088	0.19105	119.223	0.22854
113.741	0.19343	113.857	0.22941		119.21	0.18901	119.337	0.23455		119.192	0.19077	119.327	0.22864
113.84	0.19343	113.956	0.22938		119.314	0.18887	119.441	0.23468		119.296	0.19092	119.431	0.22877
113.94	0.19326	114.055	0.22938		119.418	0.18874	119.545	0.23481		119.4	0.19065	119.535	0.22887
114.039	0.19324	114.154	0.22955		119.521	0.18874	119.649	0.23483		119.503	0.19046	119.639	0.22892
114.138	0.19329	114.254	0.2296		119.625	0.18845	119.753	0.23504		119.607	0.19042	119.743	0.229
114.237	0.19316	114.353	0.22964		119.729	0.18828	119.857	0.23504		119.711	0.1905	119.847	0.22915
114.336	0.19289	114.452	0.2296		119.833	0.18823	119.961	0.23512		119.815	0.19019	119.951	0.22919
114.435	0.19299	114.551	0.22976		119.937	0.18813	120.065	0.23521		119.919	0.19017	120.055	0.22927
114.534	0.19299	114.651	0.22985		120.041	0.18788	120.169	0.23529		120.023	0.18998	120.159	0.22936
114.633	0.19285	114.75	0.22985		120.144	0.18775	120.272	0.23544		120.126	0.18991	120.263	0.2294
114.732	0.19274	114.849	0.23001		120.248	0.18765	120.376	0.2356		120.23	0.18979	120.367	0.22959
114.831	0.1927	114.948	0.23002		120.352	0.18748	120.48	0.2356		120.334	0.18956	120.471	0.22963
114.93	0.19266	115.048	0.23014		120.456	0.18733	120.584	0.23563		120.438	0.18955	120.575	0.22963
115.029	0.1927	115.147	0.23016		120.56	0.18719	120.688	0.23579		120.542	0.18947	120.679	0.2299
115.129	0.19251	115.246	0.2302		120.664	0.18702	120.792	0.23588		120.645	0.1892	120.782	0.2299
115.228	0.19255	115.345	0.23022		120.768	0.18679	120.896	0.23592		120.749	0.18907	120.886	0.22988
115.327	0.19234	115.445	0.23027		120.871	0.18674	121	0.23611		120.853	0.18911	120.99	0.22999
115.426	0.19234	115.544	0.23041		120.975	0.18668	121.104	0.23611		120.957	0.18892	121.094	0.23018
115.525	0.19224	115.643	0.23054		121.079	0.18636	121.208	0.23624		121.061	0.18884	121.198	0.23026
115.624	0.19213	115.743	0.23056		121.183	0.18613	121.312	0.23642		121.165	0.18861	121.302	0.23028
115.723	0.19205	115.842	0.23069		121.287	0.1862	121.416	0.23666		121.268	0.18857	121.406	0.23047
115.822	0.19207	115.941	0.2306		121.391	0.18609	121.52	0.23661		121.372	0.18838	121.51	0.23051
115.921	0.19201	116.04	0.23086		121.494	0.18588	121.624	0.23666		121.476	0.18834	121.614	0.23064
116.02	0.19188	116.14	0.23092		121.598	0.18561	121.728	0.23686		121.58	0.18812	121.718	0.23068
116.119	0.19184	116.239	0.23088		121.702	0.18552	121.832	0.23686		121.684	0.18792	121.822	0.23081
116.218	0.19165	116.338	0.23094		121.806	0.18538	121.936	0.23691		121.788	0.18791	121.926	0.23083
116.318	0.19159	116.437	0.23115		121.91	0.18519	122.04	0.23716		121.891	0.18764	122.03	0.231
116.417	0.19159	116.537	0.23117		122.014	0.18506	122.144	0.2372		121.995	0.18756	122.134	0.23102
116.516	0.19144	116.636	0.23119		122.117	0.18473	122.248	0.23733		122.099	0.18739	122.238	0.23119
116.615	0.19144	116.735	0.2313		122.221	0.18464	122.352	0.23749		122.203	0.18726	122.342	0.23127
116.714	0.19135	116.834	0.23146		122.325	0.18439	122.456	0.23758		122.307	0.18707	122.446	0.23131
116.813	0.19131	116.934	0.2314		122.429	0.18426	122.559	0.23766		122.41	0.18686	122.55	0.23138
116.912	0.19119	117.033	0.23149		122.533	0.18416	122.663	0.23779		122.514	0.18676	122.653	0.23167
117.011	0.19108	117.132	0.23157		122.637	0.1838	122.767	0.23789		122.618	0.18655	122.757	0.23169
117.11	0.19108	117.231	0.23169		122.74	0.18374	122.871	0.23804		122.722	0.1864	122.861	0.23175
117.209	0.19093	117.331	0.23172		122.844	0.18343	122.975	0.23808		122.826	0.18628	122.965	0.23196
117.308	0.19083	117.43	0.23184		122.948	0.18334	123.079	0.23819		122.93	0.18613	123.069	0.23213
117.407	0.19075	117.529	0.23195		123.052	0.18315	123.183	0.23825		123.033	0.1859	123.173	0.23218
117.507	0.19066	117.629	0.23191		123.156	0.18292	123.287	0.2385		123.137	0.18579	123.277	0.23226
117.606	0.19054	117.728	0.23209		123.26	0.18269	123.391	0.23865		123.241	0.18558	123.381	0.23236
117.705	0.19045	117.827	0.23216		123.364	0.18237	123.495	0.23882		123.345	0.18552	123.485	0.23245
117.804	0.19049	117.926	0.23218		123.467	0.18221	123.599	0.23878		123.449	0.18531	123.589	0.23253
117.903	0.1903	118.026	0.23241		123.571	0.18202	123.703	0.23892		123.553	0.18512	123.693	0.23268
118.002	0.19018	118.125	0.23256		123.675	0.18195	123.807	0.23903		123.656	0.18497	123.797	0.23287
118.101	0.19024	118.224	0.23232		123.779	0.18162	123.911	0.23918		123.76	0.18485	123.901	0.23302
118.2	0.19001	118.323	0.23254		123.883	0.18158	124.015	0.2392		123.864	0.18463	124.005	0.23304
118.299	0.18997	118.423	0.23264		123.987	0.18109	124.119	0.23941		123.968	0.18438	124.109	0.23314
118.398	0.18982	118.522	0.23275		124.09	0.18103	124.223	0.23964		124.072	0.1843	124.213	0.23339
118.497	0.18972	118.621	0.23285		124.194	0.18067	124.327	0.23968		124.176	0.18409	124.317	0.23346
118.596	0.18963	118.72	0.23283		124.298	0.18046	124.431	0.23972		124.279	0.18379	124.421	0.23348
118.695	0.18955	118.82	0.23296		124.402	0.1804	124.535	0.23983		124.383	0.18363	124.524	0.23363
118.795	0.18957	118.919	0.23312		124.506	0.18025	124.639	0.24016		124.487	0.18346	124.628	0.23382
118.894	0.18934	119.018	0.23321		124.61	0.17996	124.742	0.24023		124.591	0.18318	124.732	0.2339
118.993	0.18921	119.117	0.23314		124.713	0.1796	124.846	0.2402		124.695	0.18316	124.836	0.23411
119.092	0.18913	119.217	0.23338		124.817	0.17945	124.95	0.24044		124.798	0.18287	124.94	0.23419
119.191	0.18894	119.316	0.23333		124.921	0.17906	125.054	0.24058		124.902	0.18266	125.044	0.23424
119.29	0.18883	119.415	0.23356		125.025	0.17889	125.158	0.24063		125.006	0.18243	125.148	0.23432
119.389	0.1889	119.515	0.23363		125.129	0.17855	125.262	0.24086		125.11	0.18215	125.252	0.23468
119.488	0.18864	119.614	0.2338		125.233	0.17836	125.366	0.24092		125.214	0.18205	125.356	0.23476
119.587	0.18841	119.713	0.23382		125.336	0.17798	125.47	0.24105		125.318	0.18182	125.46	0.23482
119.686	0.18839	119.812	0.23384		125.44	0.17773	125.574	0.24126		125.421	0.18173	125.564	0.23501
119.785	0.18827	119.912	0.23398		125.544	0.1775	125.678	0.24134		125.525	0.18144	125.668	0.2352
119.884	0.18812	120.011	0.23405		125.648	0.17721	125.782	0.24144		125.629	0.18119	125.772	0.23514
119.984	0.18793	120.11	0.23405		125.752	0.17693	125.886	0.24167		125.733	0.181	125.876	0.23533
120.083	0.1878	120.209	0.23417		125.856	0.17683	125.99	0.24188		125.837	0.18083	125.98	0.23558
120.182	0.18762	120.309	0.23438		125.959	0.17634	126.094	0.24199		125.941	0.18047	126.084	0.23567
120.281	0.18772	120.408	0.23442		126.063	0.17628	126.198	0.24218		126.044	0.18011	126.188	0.23588
120.38	0.18747	120.507	0.23438		126.167	0.17592	126.302	0.24231		126.148	0.18001	126.292	0.23594
120.479	0.18745	120.606	0.23466		126.271	0.17557	126.406	0.24247		126.252	0.1798	126.395	0.23611
120.578	0.18726	120.706	0.23474		126.375	0.17532	126.51	0.24252		126.356	0.17951	126.499	0.23627
120.677	0.18697	120.805	0.23474		126.479	0.17506	126.614	0.24264		126.46	0.1793	126.603	0.23638
120.776	0.1869	120.904	0.23493		126.583	0.17458	126.718	0.24289		126.564	0.179	126.707	0.23651
120.875	0.18678	121.003	0.23493		126.686	0.17429	126.822	0.24302		126.667	0.17873	126.811	0.23672
120.974	0.18654	121.103	0.23508		126.79	0.17393	126.926	0.24312		126.771	0.17856	126.915	0.2368
121.073	0.18636	121.202	0.23533		126.894	0.17366	127.029	0.24327		126.875	0.17828	127.019	0.23691
121.173	0.18629	121.301	0.23533		126.998	0.17336	127.133	0.24331		126.979	0.17801	127.123	0.23716
121.272	0.18612	121.401	0.23545		127.102	0.17301	127.237	0.24348		127.083	0.17753	127.227	0.23735
121.371	0.18596	121.5	0.23547		127.206	0.17267	127.341	0.24375		127.186	0.17746	127.331	0.23762
121.47	0.18577	121.599	0.23556		127.309	0.17235	127.445	0.24388		127.29	0.17721	127.435	0.23772
121.569	0.1857	121.698	0.23571		127.413	0.17189	127.549	0.24394		127.394	0.17686	127.539	0.23775
121.668	0.18549	121.798	0.23585		127.517	0.17172	127.653	0.24417		127.498	0.1766	127.643	0.23791
121.767	0.18526	121.897	0.23592		127.621	0.17126	127.757	0.24451		127.602	0.17622	127.747	0.23825
121.866	0.1851	121.996	0.23608		127.725	0.17086	127.861	0.24455		127.706	0.17608	127.851	0.23833
121.965	0.18484	122.095	0.23631		127.829	0.17051	127.965	0.24468		127.809	0.17562	127.955	0.23842
122.064	0.1848	122.195	0.23627		127.932	0.17006	128.069	0.24483		127.913	0.17538	128.059	0.23859
122.163	0.18457	122.294	0.23642		128.036	0.16983	128.173	0.24508		128.017	0.17513	128.162	0.23886
122.262	0.18447	122.393	0.23653		128.14	0.16952	128.277	0.24512		128.121	0.17479	128.266	0.23899
122.361	0.18423	122.492	0.23663		128.244	0.1691	128.381	0.24535		128.225	0.17438	128.37	0.23913
122.461	0.18398	122.592	0.23671		128.348	0.16861	128.485	0.24546		128.329	0.17423	128.474	0.2393
122.56	0.18379	122.691	0.23676		128.452	0.16845	128.589	0.24573		128.432	0.17391	128.578	0.23953
122.659	0.18356	122.79	0.23697		128.556	0.16778	128.693	0.24575		128.536	0.17341	128.682	0.23966
122.758	0.1834	122.889	0.23703		128.659	0.16756	128.797	0.24598		128.64	0.17309	128.786	0.23989
122.857	0.18314	122.989	0.23709		128.763	0.16704	128.901	0.24623		128.744	0.17267	128.89	0.24
122.956	0.18297	123.088	0.23726		128.867	0.16679	129.005	0.24632		128.848	0.1725	128.994	0.24027
123.055	0.18285	123.187	0.23737		128.971	0.16622	129.109	0.24653		128.951	0.17212	129.098	0.24048
123.154	0.18262	123.286	0.23749		129.075	0.16591	129.213	0.2468		129.055	0.17172	129.202	0.24056
123.253	0.1823	123.386	0.23766		129.179	0.1654	129.316	0.24693		129.159	0.17143	129.306	0.24086
123.352	0.18211	123.485	0.23764		129.282	0.1649	129.42	0.24712		129.263	0.17099	129.41	0.24101
123.451	0.18193	123.584	0.23776		129.386	0.16433	129.524	0.24739		129.367	0.17063	129.514	0.24122
123.55	0.18157	123.684	0.23793		129.49	0.16402	129.628	0.24747		129.471	0.17023	129.618	0.2414
123.65	0.18155	123.783	0.23802		129.594	0.16353	129.732	0.24772		129.574	0.16992	129.722	0.24155
123.749	0.18121	123.882	0.23816		129.698	0.16299	129.836	0.24793		129.678	0.1695	129.826	0.24166
123.848	0.18088	123.981	0.23833		129.802	0.16263	129.94	0.24815		129.782	0.16918	129.93	0.24216
123.947	0.18073	124.081	0.23848		129.905	0.16212	130.044	0.24829		129.886	0.1687	130.033	0.24218
124.046	0.18046	124.18	0.2386		130.009	0.16181	130.148	0.24846		129.99	0.16823	130.137	0.24231
124.145	0.18022	124.279	0.23881		130.113	0.1611	130.252	0.2485		130.094	0.16775	130.241	0.24269
124.244	0.18006	124.378	0.23892		130.217	0.16072	130.356	0.2488		130.197	0.16739	130.345	0.24279
124.343	0.17985	124.478	0.2389		130.321	0.16019	130.46	0.24901		130.301	0.16697	130.449	0.24294
124.442	0.17966	124.577	0.23911		130.425	0.15971	130.564	0.24932		130.405	0.16662	130.553	0.24315
124.541	0.17932	124.676	0.23917		130.528	0.15922	130.668	0.24953		130.509	0.16596	130.657	0.24338
124.64	0.17898	124.775	0.23936		130.632	0.1588	130.772	0.2497		130.613	0.16563	130.761	0.24366
124.739	0.17863	124.875	0.23938		130.736	0.15822	130.876	0.24983		130.717	0.16533	130.865	0.2438
124.838	0.1785	124.974	0.23974		130.84	0.15757	130.98	0.25001		130.82	0.16479	130.969	0.2441
124.938	0.178	125.073	0.23976		130.944	0.15727	131.084	0.25014		130.924	0.16432	131.073	0.24439
125.037	0.178	125.172	0.2398		131.048	0.15666	131.188	0.25046		131.028	0.16372	131.177	0.24447
125.136	0.17756	125.272	0.23986		131.152	0.15609	131.292	0.25071		131.132	0.16331	131.281	0.24475
125.235	0.17726	125.371	0.24005		131.255	0.15551	131.396	0.25071		131.236	0.16281	131.385	0.245
125.334	0.17703	125.47	0.24022		131.359	0.15486	131.5	0.25115		131.339	0.16237	131.489	0.24525
125.433	0.1767	125.569	0.24052		131.463	0.15441	131.603	0.25121		131.443	0.16172	131.593	0.24548
125.532	0.1763	125.669	0.2406		131.567	0.15387	131.707	0.25153		131.547	0.1613	131.697	0.24571
125.631	0.17619	125.768	0.2407		131.671	0.15343	131.811	0.2518		131.651	0.16071	131.801	0.24593
125.73	0.17565	125.867	0.24075		131.775	0.15265	131.915	0.25193		131.755	0.1602	131.904	0.2462
125.829	0.17548	125.967	0.24087		131.878	0.15206	132.019	0.25214		131.859	0.15961	132.008	0.24641
125.928	0.17512	126.066	0.24096		131.982	0.15154	132.123	0.25235		131.962	0.15911	132.112	0.24664
126.027	0.17474	126.165	0.24115		132.086	0.15086	132.227	0.25251		132.066	0.15867	132.216	0.24698
126.127	0.17441	126.264	0.24135		132.19	0.15019	132.331	0.25287		132.17	0.15793	132.32	0.24714
126.226	0.1742	126.364	0.24152		132.294	0.14973	132.435	0.25293		132.274	0.15749	132.424	0.2475
126.325	0.17373	126.463	0.24165		132.398	0.14899	132.539	0.25338		132.378	0.15675	132.528	0.24765
126.424	0.17342	126.562	0.24182		132.501	0.14837	132.643	0.25346		132.482	0.15619	132.632	0.2479
126.523	0.17317	126.661	0.24199		132.605	0.14786	132.747	0.25382		132.585	0.15554	132.736	0.24826
126.622	0.17281	126.761	0.24215		132.709	0.14704	132.851	0.25405		132.689	0.15499	132.84	0.24855
126.721	0.17248	126.86	0.24222		132.813	0.14658	132.955	0.25432		132.793	0.15438	132.944	0.24887
126.82	0.17195	126.959	0.24245		132.917	0.14563	133.059	0.25449		132.897	0.15368	133.048	0.24897
126.919	0.17163	127.058	0.24259		133.021	0.14507	133.163	0.25462		133.001	0.15299	133.152	0.24933
127.018	0.17126	127.158	0.24276		133.125	0.14435	133.267	0.25501		133.105	0.1524	133.256	0.24952
127.117	0.17101	127.257	0.24283		133.228	0.1437	133.371	0.25524		133.208	0.15165	133.36	0.24982
127.216	0.17042	127.356	0.24299		133.332	0.14309	133.475	0.25552		133.312	0.15106	133.464	0.25013
127.316	0.17014	127.455	0.24325		133.436	0.14223	133.579	0.25567		133.416	0.15043	133.568	0.25055
127.415	0.16964	127.555	0.24345		133.54	0.14169	133.683	0.25596		133.52	0.14963	133.672	0.25066
127.514	0.16932	127.654	0.24356		133.644	0.14099	133.786	0.25615		133.624	0.14883	133.775	0.25101
127.613	0.16899	127.753	0.24371		133.748	0.14015	133.89	0.25642		133.727	0.14822	133.879	0.25131
127.712	0.16853	127.852	0.24387		133.851	0.13942	133.994	0.25682		133.831	0.1474	133.983	0.25148
127.811	0.16813	127.952	0.2439		133.955	0.13879	134.098	0.25688		133.935	0.14668	134.087	0.25185
127.91	0.16771	128.051	0.24415		134.059	0.13797	134.202	0.25722		134.039	0.14601	134.191	0.25223
128.009	0.16723	128.15	0.2443		134.163	0.1373	134.306	0.25737		134.143	0.14519	134.295	0.25248
128.108	0.16678	128.25	0.24446		134.267	0.13645	134.41	0.25781		134.247	0.14452	134.399	0.25278
128.207	0.16638	128.349	0.24472		134.371	0.13574	134.514	0.25806		134.35	0.14363	134.503	0.25312
128.306	0.16592	128.448	0.24497		134.474	0.13482	134.618	0.2584		134.454	0.14286	134.607	0.25343
128.405	0.1655	128.547	0.24495		134.578	0.13425	134.722	0.2584		134.558	0.14206	134.711	0.25383
128.504	0.16502	128.647	0.24516		134.682	0.13324	134.826	0.2588		134.662	0.14124	134.815	0.25413
128.604	0.16462	128.746	0.24539		134.786	0.13236	134.93	0.25917		134.766	0.14044	134.919	0.25444
128.703	0.1641	128.845	0.24562		134.89	0.1316	135.034	0.25945		134.87	0.13954	135.023	0.25467
128.802	0.16363	128.944	0.2457		134.994	0.13076	135.138	0.25962		134.973	0.13874	135.127	0.25509
128.901	0.16311	129.044	0.24587		135.097	0.12977	135.242	0.25991		135.077	0.13802	135.231	0.25549
129	0.1626	129.143	0.246		135.201	0.12898	135.346	0.26024		135.181	0.13703	135.335	0.2557
129.099	0.1621	129.242	0.24627		135.305	0.1282	135.45	0.26056		135.285	0.13619	135.439	0.25598
129.198	0.16176	129.341	0.24633		135.409	0.1273	135.554	0.26071		135.389	0.13506	135.543	0.2565
129.297	0.1612	129.441	0.24661		135.513	0.12643	135.658	0.26102		135.492	0.13432	135.646	0.25686
129.396	0.16065	129.54	0.24673		135.617	0.12562	135.762	0.2614		135.596	0.13337	135.75	0.2572
129.495	0.16015	129.639	0.24696		135.721	0.12465	135.866	0.26167		135.7	0.13245	135.854	0.25751
129.594	0.15964	129.738	0.24705		135.824	0.12347	135.97	0.26203		135.804	0.13144	135.958	0.25801
129.693	0.15906	129.838	0.24728		135.928	0.12286	136.073	0.26234		135.908	0.13058	136.062	0.25829
129.793	0.15845	129.937	0.24742		136.032	0.12183	136.177	0.26247		136.012	0.12955	136.166	0.25867
129.892	0.15798	130.036	0.24772		136.136	0.12097	136.281	0.26274		136.115	0.12858	136.27	0.25913
129.991	0.15742	130.135	0.24799		136.24	0.11994	136.385	0.26329		136.219	0.12763	136.374	0.2594
130.09	0.15687	130.235	0.24808		136.344	0.11912	136.489	0.26335		136.323	0.12658	136.478	0.25976
130.189	0.15639	130.334	0.24822		136.447	0.11814	136.593	0.26384		136.427	0.12547	136.582	0.2602
130.288	0.15578	130.433	0.24839		136.551	0.11709	136.697	0.26415		136.531	0.12446	136.686	0.26048
130.387	0.15505	130.533	0.24856		136.655	0.11616	136.801	0.2644		136.635	0.12341	136.79	0.26094
130.486	0.15463	130.632	0.24879		136.759	0.11509	136.905	0.26474		136.738	0.12246	136.894	0.26127
130.585	0.15412	130.731	0.24893		136.863	0.11404	137.009	0.26518		136.842	0.12135	136.998	0.26184
130.684	0.15349	130.83	0.24912		136.967	0.11301	137.113	0.26548		136.946	0.12023	137.102	0.26224
130.783	0.15274	130.93	0.24944		137.07	0.1119	137.217	0.26581		137.05	0.11908	137.206	0.26251
130.882	0.15221	131.029	0.24971		137.174	0.11078	137.321	0.26613		137.154	0.11807	137.31	0.263
130.982	0.1516	131.128	0.24982		137.278	0.10973	137.425	0.26644		137.258	0.11695	137.414	0.2635
131.081	0.15084	131.227	0.25011		137.382	0.10877	137.529	0.26674		137.361	0.11588	137.517	0.26371
131.18	0.15032	131.327	0.25015		137.486	0.10766	137.633	0.26722		137.465	0.11456	137.621	0.26424
131.279	0.14954	131.426	0.25049		137.59	0.10658	137.737	0.26741		137.569	0.11342	137.725	0.26472
131.378	0.14893	131.525	0.2507		137.693	0.10551	137.841	0.26789		137.673	0.11228	137.829	0.26521
131.477	0.14822	131.624	0.25093		137.797	0.10434	137.945	0.26818		137.777	0.11098	137.933	0.26558
131.576	0.14761	131.724	0.25103		137.901	0.1032	138.049	0.2684		137.88	0.1098	138.037	0.26596
131.675	0.14696	131.823	0.25131		138.005	0.10207	138.153	0.26886		137.984	0.10856	138.141	0.26655
131.774	0.14641	131.922	0.2515		138.109	0.10085	138.257	0.26919		138.088	0.10711	138.245	0.26704
131.873	0.14551	132.021	0.25166		138.213	0.09965	138.36	0.26949		138.192	0.10594	138.349	0.26752
131.972	0.1449	132.121	0.25188		138.317	0.0985	138.464	0.26985		138.296	0.10474	138.453	0.26802
132.071	0.14427	132.22	0.25215		138.42	0.09724	138.568	0.27031		138.4	0.10348	138.557	0.26838
132.17	0.14352	132.319	0.25242		138.524	0.09597	138.672	0.27073		138.503	0.1019	138.661	0.26895
132.27	0.14276	132.419	0.25269		138.628	0.09492	138.776	0.27098		138.607	0.10072	138.765	0.26939
132.369	0.14202	132.518	0.25297		138.732	0.09356	138.88	0.27146		138.711	0.09942	138.869	0.26987
132.468	0.14133	132.617	0.25309		138.836	0.09238	138.984	0.27195		138.815	0.09803	138.973	0.27057
132.567	0.14074	132.716	0.2533		138.94	0.09108	139.088	0.27209		138.919	0.09664	139.077	0.27088
132.666	0.13971	132.816	0.25353		139.043	0.08988	139.192	0.27266		139.023	0.09509	139.181	0.27139
132.765	0.13902	132.915	0.25381		139.147	0.08845	139.296	0.27293		139.126	0.09378	139.284	0.27206
132.864	0.13816	133.014	0.25402		139.251	0.08709	139.4	0.27337		139.23	0.09237	139.388	0.27246
132.963	0.13745	133.113	0.25418		139.355	0.08574	139.504	0.27379		139.334	0.09082	139.492	0.27309
133.062	0.13656	133.213	0.2544		139.459	0.08465	139.608	0.27419		139.438	0.08937	139.596	0.2736
133.161	0.13587	133.312	0.25465		139.563	0.08322	139.712	0.27455		139.542	0.08777	139.7	0.27408
133.26	0.13509	133.411	0.25502		139.666	0.08194	139.816	0.27491		139.645	0.08619	139.804	0.27473
133.359	0.13411	133.51	0.25523		139.77	0.08035	139.92	0.27533		139.749	0.08466	139.908	0.27521
133.459	0.13333	133.61	0.25547		139.874	0.07898	140.024	0.27566		139.853	0.08298	140.012	0.27582
133.558	0.13257	133.709	0.25576		139.978	0.07761	140.128	0.27625		139.957	0.08148	140.116	0.27641
133.657	0.13165	133.808	0.25597		140.082	0.0761	140.232	0.27665		140.061	0.07991	140.22	0.277
133.756	0.13085	133.907	0.25629		140.186	0.07467	140.336	0.27716		140.165	0.0781	140.324	0.27757
133.855	0.12995	134.007	0.25656		140.29	0.07312	140.44	0.27743		140.268	0.07646	140.428	0.2782
133.954	0.12919	134.106	0.25679		140.393	0.07161	140.543	0.27787		140.372	0.07492	140.532	0.2787
134.053	0.12827	134.205	0.25698		140.497	0.07012	140.647	0.27837		140.476	0.07299	140.636	0.27929
134.152	0.1273	134.305	0.25733		140.601	0.06863	140.751	0.27879		140.58	0.07133	140.74	0.28013
134.251	0.12638	134.404	0.25769		140.705	0.06715	140.855	0.27917		140.684	0.06962	140.844	0.28087
134.35	0.1255	134.503	0.25778		140.809	0.06558	140.959	0.27978		140.788	0.0678	140.948	0.28142
134.449	0.12457	134.602	0.25801		140.913	0.06379	141.063	0.28012		140.891	0.06594	141.052	0.28201
134.548	0.12363	134.702	0.25834		141.016	0.06247	141.167	0.28068		140.995	0.06411	141.155	0.28276
134.647	0.12273	134.801	0.2586		141.12	0.0606	141.271	0.28104		141.099	0.06226	141.259	0.28339
134.747	0.12186	134.9	0.25895		141.224	0.05896	141.375	0.28159		141.203	0.06039	141.363	0.28398
134.846	0.12079	134.999	0.25902		141.328	0.05736	141.479	0.28194		141.307	0.05848	141.467	0.28489
134.945	0.11983	135.099	0.25935		141.432	0.05562	141.583	0.28239		141.411	0.05642	141.571	0.2855
135.044	0.11865	135.198	0.25981		141.536	0.05413	141.687	0.28283		141.514	0.05442	141.675	0.28621
135.143	0.11783	135.297	0.26017		141.639	0.05232	141.791	0.28331		141.618	0.05247	141.779	0.28688
135.242	0.11682	135.396	0.26019		141.743	0.05058	141.895	0.28388		141.722	0.05049	141.883	0.28753
135.341	0.11584	135.496	0.26055		141.847	0.04879	141.999	0.28444		141.826	0.04832	141.987	0.28833
135.44	0.11468	135.595	0.2607		141.951	0.04699	142.103	0.28484		141.93	0.0461	142.091	0.28917
135.539	0.11372	135.694	0.26101		142.055	0.04512	142.207	0.28528		142.033	0.04401	142.195	0.28989
135.638	0.11267	135.793	0.26147		142.159	0.04325	142.311	0.28606		142.137	0.04206	142.299	0.29063
135.737	0.11166	135.893	0.2617		142.262	0.04161	142.415	0.28646		142.241	0.03952	142.403	0.29147
135.836	0.11055	135.992	0.262		142.366	0.03972	142.519	0.28697		142.345	0.03735	142.507	0.29227
135.936	0.10943	136.091	0.26231		142.47	0.03783	142.623	0.28759		142.449	0.03514	142.611	0.29313
136.035	0.10836	136.191	0.26256		142.574	0.03586	142.727	0.28808		142.553	0.03279	142.715	0.29391
136.134	0.10731	136.29	0.26282		142.678	0.03392	142.83	0.28854		142.656	0.03045	142.819	0.29471
136.233	0.10624	136.389	0.26322		142.782	0.03191	142.934	0.28913		142.76	0.0282	142.923	0.29559
136.332	0.10504	136.488	0.26351		142.886	0.03002	143.038	0.28963		142.864	0.02574	143.026	0.29643
136.431	0.10391	136.588	0.2638		142.989	0.02814	143.142	0.29035		142.968	0.02335	143.13	0.29733
136.53	0.10265	136.687	0.26405		143.093	0.02596	143.246	0.29087		143.072	0.02087	143.234	0.2983
136.629	0.10166	136.786	0.26454		143.197	0.02386	143.35	0.29144		143.176	0.01843	143.338	0.29908
136.728	0.10042	136.885	0.26469		143.301	0.02176	143.454	0.29184		143.279	0.01574	143.442	0.30002
136.827	0.09933	136.985	0.2651		143.405	0.01958	143.558	0.29253		143.383	0.01325	143.546	0.30095
136.926	0.09805	137.084	0.26538		143.509	0.01749	143.662	0.29308		143.487	0.0106	143.65	0.3019
137.025	0.09687	137.183	0.26571		143.612	0.01539	143.766	0.29371		143.591	0.00795	143.754	0.30297
137.124	0.09561	137.282	0.26609		143.716	0.01319	143.87	0.2943		143.695	0.00524	143.858	0.30398
137.224	0.09421	137.382	0.26628		143.82	0.01096	143.974	0.29484		143.798	0.00261	143.962	0.30492
137.323	0.09318	137.481	0.26668		143.924	0.00878	144.078	0.29562		143.902	-0.000140446	144.066	0.30583
137.422	0.09177	137.58	0.26704		144.028	0.00661	144.182	0.29617		144.006	-0.00292	144.17	0.30696
137.521	0.09049	137.679	0.26735		144.132	0.00432	144.286	0.29684		144.11	-0.00569	144.274	0.3081
137.62	0.08925	137.779	0.26775		144.235	0.00185	144.39	0.29749		144.214	-0.00863	144.378	0.30923
137.719	0.08795	137.878	0.26802		144.339	-0.000493482	144.494	0.2981		144.318	-0.01151	144.482	0.31035
137.818	0.08669	137.977	0.26838		144.443	-0.00275	144.598	0.29869		144.421	-0.01435	144.586	0.3113
137.917	0.08532	138.077	0.26876		144.547	-0.00521	144.702	0.29925		144.525	-0.01723	144.69	0.31243
138.016	0.08396	138.176	0.2692		144.651	-0.00756	144.806	0.29999		144.629	-0.02022	144.793	0.31376
138.115	0.08255	138.275	0.26939		144.755	-0.01	144.91	0.30077		144.733	-0.02327	144.897	0.31487
138.214	0.08113	138.374	0.26987		144.859	-0.01236	145.013	0.30142		144.837	-0.02638	145.001	0.31611
138.313	0.07978	138.474	0.2701		144.962	-0.01502	145.117	0.30207		144.941	-0.02937	145.105	0.31729
138.413	0.0784	138.573	0.27069		145.066	-0.01752	145.221	0.30276		145.044	-0.03237	145.209	0.31849
138.512	0.07697	138.672	0.27094		145.17	-0.01992	145.325	0.30348		145.148	-0.03548	145.313	0.31979
138.611	0.07545	138.771	0.27122		145.274	-0.0225	145.429	0.30438		145.252	-0.03858	145.417	0.32103
138.71	0.07403	138.871	0.2717		145.378	-0.02509	145.533	0.30503		145.356	-0.04179	145.521	0.32233
138.809	0.07252	138.97	0.2721		145.482	-0.02779	145.637	0.30572		145.46	-0.04499	145.625	0.32381
138.908	0.07113	139.069	0.27225		145.585	-0.03055	145.741	0.30633		145.564	-0.04816	145.729	0.32515
139.007	0.06949	139.168	0.27298		145.689	-0.03317	145.845	0.30719		145.667	-0.05136	145.833	0.32654
139.106	0.06794	139.268	0.27313		145.793	-0.03571	145.949	0.30795		145.771	-0.05468	145.937	0.32797
139.205	0.06657	139.367	0.27369		145.897	-0.03855	146.053	0.30864		145.875	-0.05786	146.041	0.32946
139.304	0.06498	139.466	0.2739		146.001	-0.04126	146.157	0.30948		145.979	-0.0613	146.145	0.33089
139.403	0.0634	139.565	0.27443		146.105	-0.04407	146.261	0.31024		146.083	-0.06463	146.249	0.33245
139.502	0.06168	139.665	0.27481		146.208	-0.04674	146.365	0.31106		146.186	-0.06805	146.353	0.33404
139.601	0.06015	139.764	0.27521		146.312	-0.04962	146.469	0.31182		146.29	-0.07144	146.457	0.33568
139.701	0.05863	139.863	0.27567		146.416	-0.05241	146.573	0.31274		146.394	-0.07489	146.561	0.33728
139.8	0.05695	139.963	0.27615		146.52	-0.05531	146.677	0.31354		146.498	-0.0784	146.664	0.33903
139.899	0.05528	140.062	0.27651		146.624	-0.05821	146.781	0.31438		146.602	-0.08182	146.768	0.34075
139.998	0.05357	140.161	0.2768		146.728	-0.061	146.885	0.31522		146.706	-0.08531	146.872	0.34241
140.097	0.05191	140.26	0.27716		146.831	-0.0638	146.989	0.31604		146.809	-0.08872	146.976	0.34424
140.196	0.05013	140.36	0.27768		146.935	-0.06684	147.093	0.31684		146.913	-0.09244	147.08	0.34605
140.295	0.04832	140.459	0.27815		147.039	-0.06979	147.197	0.31789		147.017	-0.09602	147.184	0.34811
140.394	0.04662	140.558	0.27848		147.143	-0.07285	147.3	0.31868		147.121	-0.09966	147.288	0.34983
140.493	0.0448	140.657	0.27896		147.247	-0.07577	147.404	0.31944		147.225	-0.10329	147.392	0.35187
140.592	0.04314	140.757	0.2796		147.351	-0.07884	147.508	0.32047		147.329	-0.10685	147.496	0.35394
140.691	0.04121	140.856	0.27993		147.455	-0.0817	147.612	0.32162		147.432	-0.1105	147.6	0.3561
140.79	0.03936	140.955	0.28035		147.558	-0.08483	147.716	0.32238		147.536	-0.11404	147.704	0.35808
140.889	0.03755	141.054	0.28088		147.662	-0.08781	147.82	0.32345		147.64	-0.11795	147.808	0.36039
140.989	0.03564	141.154	0.28134		147.766	-0.09105	147.924	0.3245		147.744	-0.12167	147.912	0.36255
141.088	0.03371	141.253	0.28178		147.87	-0.0942	148.028	0.32541		147.848	-0.12545	148.016	0.36481
141.187	0.03182	141.352	0.28224		147.974	-0.09726	148.132	0.32642		147.952	-0.12928	148.12	0.36727
141.286	0.02993	141.452	0.28264		148.078	-0.10035	148.236	0.32744		148.055	-0.13294	148.224	0.36979
141.385	0.02783	141.551	0.28306		148.181	-0.10342	148.34	0.32833		148.159	-0.13689	148.328	0.37233
141.484	0.02587	141.65	0.28363		148.285	-0.10686	148.444	0.32959		148.263	-0.1408	148.432	0.37483
141.583	0.02388	141.749	0.28411		148.389	-0.10995	148.548	0.33059		148.367	-0.14486	148.535	0.37753
141.682	0.02191	141.849	0.28474		148.493	-0.11304	148.652	0.33179		148.471	-0.14869	148.639	0.38015
141.781	0.01974	141.948	0.28516		148.597	-0.11652	148.756	0.3328		148.574	-0.15272	148.743	0.38303
141.88	0.01766	142.047	0.2855		148.701	-0.11966	148.86	0.33383		148.678	-0.15676	148.847	0.38592
141.979	0.01544	142.146	0.28604		148.804	-0.12291	148.964	0.33509		148.782	-0.1608	148.951	0.38911
142.078	0.01349	142.246	0.28661		148.908	-0.12617	149.068	0.33612		148.886	-0.16484	149.055	0.39214
142.178	0.01136	142.345	0.28715		149.012	-0.12951	149.172	0.33748		148.99	-0.1691	149.159	0.39538
142.277	0.00914	142.444	0.28757		149.116	-0.13281	149.276	0.33866		149.094	-0.17324	149.263	0.39859
142.376	0.00695	142.543	0.28814		149.22	-0.13623	149.38	0.33969		149.197	-0.17743	149.367	0.40213
142.475	0.00458	142.643	0.28871		149.324	-0.13949	149.484	0.34104		149.301	-0.18157	149.471	0.40581
142.574	0.00235	142.742	0.28921		149.427	-0.14293	149.587	0.34215		149.405	-0.18596	149.575	0.40928
142.673	5.47174e-05	142.841	0.2898		149.531	-0.14646	149.691	0.34351		149.509	-0.19025	149.679	0.41314
142.772	-0.00227	142.941	0.29026		149.635	-0.15001	149.795	0.34484		149.613	-0.19459	149.783	0.4171
142.871	-0.00457	143.04	0.29091		149.739	-0.15327	149.899	0.34624		149.717	-0.19888	149.887	0.42105
142.97	-0.00703	143.139	0.29142		149.843	-0.15686	150.003	0.34759		149.82	-0.20331	149.991	0.42521
143.069	-0.0094	143.238	0.2919		149.947	-0.16045	150.107	0.34891		149.924	-0.20781	150.095	0.42944
143.168	-0.01172	143.338	0.29251		150.051	-0.16381	150.211	0.35032		150.028	-0.21218	150.199	0.434
143.267	-0.01411	143.437	0.29306		150.154	-0.16747	150.315	0.35171		150.132	-0.21677	150.303	0.43856
143.367	-0.01657	143.536	0.29373		150.258	-0.17106	150.419	0.35307		150.236	-0.22135	150.406	0.44342
143.466	-0.01904	143.635	0.29425		150.362	-0.17475	150.523	0.35446		150.339	-0.22587	150.51	0.4483
143.565	-0.02146	143.735	0.29484		150.466	-0.17837	150.627	0.35595		150.443	-0.23052	150.614	0.45334
143.664	-0.02413	143.834	0.29547		150.57	-0.18207	150.731	0.3575		150.547	-0.23512	150.718	0.45848
143.763	-0.02665	143.933	0.29598		150.674	-0.18564	150.835	0.35908		150.651	-0.23971	150.822	0.46403
143.862	-0.02915	144.032	0.29673		150.777	-0.1895	150.939	0.36068		150.755	-0.24452	150.926	0.46958
143.961	-0.03171	144.132	0.29732		150.881	-0.19324	151.043	0.36238		150.859	-0.24911	151.03	0.47551
144.06	-0.03444	144.231	0.29795		150.985	-0.19706	151.147	0.36391		150.962	-0.25398	151.134	0.48152
144.159	-0.03689	144.33	0.29854		151.089	-0.20089	151.251	0.36549		151.066	-0.25871	151.238	0.48785
144.258	-0.03964	144.429	0.2991		151.193	-0.20479	151.355	0.36721		151.17	-0.26338	151.342	0.49456
144.357	-0.04246	144.529	0.29986		151.297	-0.20853	151.459	0.36899		151.274	-0.2683	151.446	0.50118
144.456	-0.04504	144.628	0.30053		151.4	-0.21259	151.563	0.37061		151.378	-0.27322	151.55	0.50845
144.555	-0.04786	144.727	0.30112		151.504	-0.21639	151.667	0.37255		151.482	-0.27787	151.654	0.51577
144.655	-0.05048	144.827	0.30186		151.608	-0.22049	151.77	0.37437		151.585	-0.28298	151.758	0.52342
144.754	-0.0533	144.926	0.30251		151.712	-0.22448	151.874	0.37626		151.689	-0.28779	151.862	0.53139
144.853	-0.05607	145.025	0.30328		151.816	-0.22851	151.978	0.37813		151.793	-0.29276	151.966	0.53966
144.952	-0.05888	145.124	0.30385		151.92	-0.23246	152.082	0.38011		151.897	-0.29786	152.07	0.54804
145.051	-0.0617	145.224	0.30448		152.024	-0.23645	152.186	0.38215		152.001	-0.30283	152.173	0.55681
145.15	-0.06459	145.323	0.30526		152.127	-0.24059	152.29	0.38414		152.105	-0.308	152.277	0.56571
145.249	-0.06749	145.422	0.30606		152.231	-0.24479	152.394	0.38624		152.208	-0.31305	152.381	0.57469
145.348	-0.07039	145.521	0.30666		152.335	-0.24884	152.498	0.38836		152.312	-0.31828	152.485	0.58381
145.447	-0.07312	145.621	0.30742		152.439	-0.25303	152.602	0.39051		152.416	-0.3232	152.589	0.59294
145.546	-0.07606	145.72	0.30816		152.543	-0.25735	152.706	0.39288		152.52	-0.3285	152.667	0.60002
145.645	-0.07894	145.819	0.30889		152.647	-0.26147	152.81	0.39496		152.624	-0.33371	152.667	0.59983
145.744	-0.08192	145.918	0.30965		152.75	-0.2658	152.914	0.39739		152.727	-0.33897	--	--
145.843	-0.0849	146.018	0.31032		152.854	-0.2701	153.018	0.39973		152.831	-0.34425	--	--
145.942	-0.0879	146.117	0.31112		152.958	-0.27451	153.122	0.4021		152.935	-0.34952	--	--
146.042	-0.0908	146.216	0.31181		153.062	-0.27865	153.226	0.40454		153.039	-0.35484	--	--
146.141	-0.0937	146.316	0.31261		153.166	-0.283	153.33	0.40712		153.143	-0.36021	--	--
146.24	-0.09691	146.415	0.31345		153.27	-0.28739	153.434	0.4097		153.247	-0.36546	--	--
146.339	-0.1	146.514	0.31414		153.373	-0.29174	153.538	0.41239		153.35	-0.37089	--	--
146.438	-0.10296	146.613	0.31513		153.477	-0.29632	153.642	0.41491		153.454	-0.37633	--	--
146.537	-0.10607	146.713	0.31599		153.581	-0.30065	153.746	0.41783		153.558	-0.38167	--	--
146.636	-0.10928	146.812	0.31676		153.685	-0.30512	153.85	0.42052		153.662	-0.3871	--	--
146.735	-0.11237	146.911	0.31761		153.789	-0.30947	153.954	0.42363		153.766	-0.39248	--	--
146.834	-0.11541	147.01	0.3184		153.893	-0.31411	154.057	0.42651		153.87	-0.39789	--	--
146.933	-0.11848	147.11	0.31931		153.996	-0.31848	154.161	0.42945		153.973	-0.40331	--	--
147.032	-0.12178	147.209	0.32023		154.1	-0.32335	154.265	0.43264		154.077	-0.40876	--	--
147.131	-0.12493	147.308	0.32113		154.204	-0.32781	154.369	0.43584		154.181	-0.41426	--	--
147.231	-0.12812	147.407	0.32204		154.308	-0.33247	154.473	0.43899		154.285	-0.4196	--	--
147.33	-0.13135	147.507	0.32281		154.412	-0.33682	154.577	0.44229		154.389	-0.42503	--	--
147.429	-0.13463	147.606	0.32367		154.516	-0.34154	154.681	0.44563		154.492	-0.43029	--	--
147.528	-0.1379	147.705	0.3247		154.62	-0.34613	154.785	0.44928		154.596	-0.43563	--	--
147.627	-0.14131	147.805	0.32567		154.723	-0.35068	154.889	0.4527		154.7	-0.44097	--	--
147.726	-0.14448	147.904	0.32657		154.827	-0.35537	154.993	0.45644		154.804	-0.44624	--	--
147.825	-0.14784	148.003	0.32766		154.931	-0.36009	155.097	0.46006		154.908	-0.45148	--	--
147.924	-0.15113	148.102	0.32852		155.035	-0.36484	155.201	0.46377		155.012	-0.45659	--	--
148.023	-0.15472	148.202	0.32953		155.139	-0.36953	155.305	0.46766		155.115	-0.46174	--	--
148.122	-0.1581	148.301	0.33063		155.243	-0.37429	155.409	0.47149		155.219	-0.46708	--	--
148.221	-0.1614	148.4	0.33163		155.346	-0.37904	155.513	0.47545		155.323	-0.47213	--	--
148.32	-0.16489	148.499	0.33262		155.45	-0.38383	155.617	0.4797		155.427	-0.47722	--	--
148.419	-0.16818	148.599	0.33357		155.554	-0.38849	155.721	0.48392		155.531	-0.48228	--	--
148.518	-0.17161	148.698	0.33482		155.658	-0.39316	155.825	0.488		155.635	-0.4872	--	--
148.618	-0.17516	148.797	0.33571		155.762	-0.39793	155.929	0.49253		155.738	-0.49235	--	--
148.717	-0.17868	148.896	0.3368		155.866	-0.40267	156.033	0.49688		155.842	-0.49725	--	--
148.816	-0.18215	148.996	0.33802		155.969	-0.40738	156.137	0.50144		155.946	-0.50198	--	--
148.915	-0.1857	149.095	0.33921		156.073	-0.41221	156.241	0.50608		156.05	-0.50697	--	--
149.014	-0.18927	149.194	0.34026		156.177	-0.41694	156.344	0.51081		156.154	-0.51166	--	--
149.113	-0.19286	149.293	0.34133		156.281	-0.42181	156.448	0.51568		156.257	-0.51657	--	--
149.212	-0.19637	149.393	0.34264		156.385	-0.42654	156.552	0.52058		156.361	-0.5215	--	--
149.311	-0.1999	149.492	0.34371		156.489	-0.43108	156.656	0.52562		156.465	-0.52625	--	--
149.41	-0.20361	149.591	0.3449		156.592	-0.43574	156.76	0.53085		156.569	-0.53083	--	--
149.509	-0.20718	149.691	0.34614		156.696	-0.44053	156.864	0.53595		156.673	-0.53558	--	--
149.608	-0.21081	149.79	0.34736		156.8	-0.44511	156.968	0.54158		156.777	-0.5404	--	--
149.707	-0.21455	149.889	0.34864		156.904	-0.44971	157.072	0.54677		156.88	-0.5449	--	--
149.806	-0.21817	149.988	0.34992		157.008	-0.45446	157.176	0.55238		156.984	-0.54959	--	--
149.906	-0.2219	150.088	0.35123		157.112	-0.45908	157.28	0.55811		157.088	-0.55429	--	--
150.005	-0.22552	150.187	0.35251		157.216	-0.46376	157.384	0.56385		157.192	-0.55892	--	--
150.104	-0.22936	150.286	0.35389		157.319	-0.46838	157.488	0.5696		157.296	-0.56344	--	--
150.203	-0.23287	150.385	0.3552		157.423	-0.47271	157.592	0.57536		157.4	-0.56832	--	--
150.302	-0.23654	150.485	0.35664		157.527	-0.47721	157.696	0.58133		157.503	-0.57273	--	--
150.401	-0.24032	150.584	0.35797		157.631	-0.4816	157.8	0.58754		157.607	-0.57749	--	--
150.5	-0.24416	150.683	0.35939		157.735	-0.48617	157.904	0.59347		157.711	-0.58215	--	--
150.599	-0.24796	150.782	0.36082		157.839	-0.49033	158.008	0.59964		157.815	-0.58678	--	--
150.698	-0.25162	150.882	0.36233		157.942	-0.49464	158.01	0.60002		157.919	-0.59136	--	--
150.797	-0.25542	150.981	0.36378		158.046	-0.49884	158.01	0.59988		158.022	-0.5961	--	--
150.896	-0.25928	151.08	0.36532		158.15	-0.503	--	--		158.103	-0.60001	--	--
150.995	-0.26311	151.18	0.36702		158.254	-0.50716	--	--		158.103	-0.59986	--	--
151.094	-0.26688	151.279	0.36834		158.358	-0.51109	--	--		--	--	--	--
151.194	-0.27073	151.378	0.36992		158.462	-0.51539	--	--		--	--	--	--
151.293	-0.27466	151.477	0.37164		158.565	-0.51947	--	--		--	--	--	--
151.392	-0.27835	151.577	0.37336		158.669	-0.52336	--	--		--	--	--	--
151.491	-0.2823	151.676	0.37496		158.773	-0.52731	--	--		--	--	--	--
151.59	-0.28597	151.775	0.37666		158.877	-0.53107	--	--		--	--	--	--
151.689	-0.28986	151.874	0.37821		158.981	-0.53512	--	--		--	--	--	--
151.788	-0.29379	151.974	0.38019		159.085	-0.53865	--	--		--	--	--	--
151.887	-0.29748	152.073	0.3818		159.189	-0.54262	--	--		--	--	--	--
151.986	-0.30143	152.172	0.38367		159.292	-0.54646	--	--		--	--	--	--
152.085	-0.30523	152.271	0.38558		159.396	-0.55016	--	--		--	--	--	--
152.184	-0.30912	152.371	0.38745		159.5	-0.55375	--	--		--	--	--	--
152.283	-0.31302	152.47	0.38942		159.604	-0.55726	--	--		--	--	--	--
152.382	-0.31674	152.569	0.3911		159.708	-0.561	--	--		--	--	--	--
152.482	-0.32056	152.669	0.39325		159.812	-0.56467	--	--		--	--	--	--
152.581	-0.32447	152.768	0.39533		159.915	-0.56785	--	--		--	--	--	--
152.68	-0.32833	152.867	0.3973		160.019	-0.57114	--	--		--	--	--	--
152.779	-0.33211	152.966	0.39934		160.123	-0.57469	--	--		--	--	--	--
152.878	-0.33578	153.066	0.40156		160.227	-0.57864	--	--		--	--	--	--
152.977	-0.33984	153.165	0.40385		160.331	-0.58194	--	--		--	--	--	--
153.076	-0.34349	153.264	0.40618		160.435	-0.58541	--	--		--	--	--	--
153.175	-0.34723	153.363	0.40824		160.538	-0.58862	--	--		--	--	--	--
153.274	-0.35111	153.463	0.41066		160.642	-0.59202	--	--		--	--	--	--
153.373	-0.35483	153.562	0.41299		160.746	-0.59532	--	--		--	--	--	--
153.472	-0.35847	153.661	0.41534		160.85	-0.59841	--	--		--	--	--	--
153.571	-0.36208	153.76	0.41788		160.892	-0.60001	--	--		--	--	--	--
153.67	-0.36575	153.86	0.42034		160.892	-0.59973	--	--		--	--	--	--
153.77	-0.36949	153.959	0.42269		--	--	--	--		--	--	--	--
153.869	-0.37321	154.058	0.42533		--	--	--	--		--	--	--	--
153.968	-0.37673	154.158	0.42798		--	--	--	--		--	--	--	--
154.067	-0.38037	154.257	0.43058		--	--	--	--		--	--	--	--
154.166	-0.38404	154.356	0.43338		--	--	--	--		--	--	--	--
154.265	-0.38749	154.455	0.43604		--	--	--	--		--	--	--	--
154.364	-0.39114	154.555	0.4388		--	--	--	--		--	--	--	--
154.463	-0.39471	154.654	0.44171		--	--	--	--		--	--	--	--
154.562	-0.39792	154.753	0.44459		--	--	--	--		--	--	--	--
154.661	-0.40154	154.852	0.44755		--	--	--	--		--	--	--	--
154.76	-0.40506	154.952	0.45064		--	--	--	--		--	--	--	--
154.859	-0.40842	155.051	0.45354		--	--	--	--		--	--	--	--
154.958	-0.4118	155.15	0.45673		--	--	--	--		--	--	--	--
155.058	-0.41512	155.249	0.4598		--	--	--	--		--	--	--	--
155.157	-0.41836	155.349	0.46301		--	--	--	--		--	--	--	--
155.256	-0.42167	155.448	0.46633		--	--	--	--		--	--	--	--
155.355	-0.42493	155.547	0.4696		--	--	--	--		--	--	--	--
155.454	-0.42804	155.647	0.47292		--	--	--	--		--	--	--	--
155.553	-0.43134	155.746	0.47645		--	--	--	--		--	--	--	--
155.652	-0.43453	155.845	0.47975		--	--	--	--		--	--	--	--
155.751	-0.43774	155.944	0.48331		--	--	--	--		--	--	--	--
155.85	-0.44081	156.044	0.48684		--	--	--	--		--	--	--	--
155.949	-0.44391	156.143	0.49039		--	--	--	--		--	--	--	--
156.048	-0.44687	156.242	0.49398		--	--	--	--		--	--	--	--
156.147	-0.45002	156.341	0.49781		--	--	--	--		--	--	--	--
156.246	-0.45294	156.441	0.50144		--	--	--	--		--	--	--	--
156.346	-0.45586	156.54	0.50524		--	--	--	--		--	--	--	--
156.445	-0.4584	156.639	0.50908		--	--	--	--		--	--	--	--
156.544	-0.46162	156.738	0.51303		--	--	--	--		--	--	--	--
156.643	-0.46435	156.838	0.51702		--	--	--	--		--	--	--	--
156.742	-0.46712	156.937	0.52093		--	--	--	--		--	--	--	--
156.841	-0.46977	157.036	0.52498		--	--	--	--		--	--	--	--
156.94	-0.47249	157.136	0.52909		--	--	--	--		--	--	--	--
157.039	-0.47514	157.235	0.53338		--	--	--	--		--	--	--	--
157.138	-0.47796	157.334	0.53754		--	--	--	--		--	--	--	--
157.237	-0.48081	157.433	0.54184		--	--	--	--		--	--	--	--
157.336	-0.48318	157.533	0.54615		--	--	--	--		--	--	--	--
157.435	-0.48573	157.632	0.55056		--	--	--	--		--	--	--	--
157.534	-0.48845	157.731	0.55499		--	--	--	--		--	--	--	--
157.634	-0.49098	157.83	0.55933		--	--	--	--		--	--	--	--
157.733	-0.49343	157.93	0.56387		--	--	--	--		--	--	--	--
157.832	-0.49583	158.029	0.56834		--	--	--	--		--	--	--	--
157.931	-0.49853	158.128	0.57294		--	--	--	--		--	--	--	--
158.03	-0.50101	158.227	0.57756		--	--	--	--		--	--	--	--
158.129	-0.50374	158.327	0.58212		--	--	--	--		--	--	--	--
158.228	-0.50622	158.426	0.58687		--	--	--	--		--	--	--	--
158.327	-0.50853	158.525	0.59157		--	--	--	--		--	--	--	--
158.426	-0.51082	158.625	0.59636		--	--	--	--		--	--	--	--
158.525	-0.51311	158.698	0.60005		--	--	--	--		--	--	--	--
158.624	-0.51567	158.698	0.59972		--	--	--	--		--	--	--	--
158.723	-0.51788	--	--		--	--	--	--		--	--	--	--
158.822	-0.52033	--	--		--	--	--	--		--	--	--	--
158.921	-0.52273	--	--		--	--	--	--		--	--	--	--
159.021	-0.52493	--	--		--	--	--	--		--	--	--	--
159.12	-0.5272	--	--		--	--	--	--		--	--	--	--
159.219	-0.52957	--	--		--	--	--	--		--	--	--	--
159.318	-0.53171	--	--		--	--	--	--		--	--	--	--
159.417	-0.53405	--	--		--	--	--	--		--	--	--	--
159.516	-0.53617	--	--		--	--	--	--		--	--	--	--
159.615	-0.53881	--	--		--	--	--	--		--	--	--	--
159.714	-0.54123	--	--		--	--	--	--		--	--	--	--
159.813	-0.54324	--	--		--	--	--	--		--	--	--	--
159.912	-0.54539	--	--		--	--	--	--		--	--	--	--
160.011	-0.54711	--	--		--	--	--	--		--	--	--	--
160.11	-0.5498	--	--		--	--	--	--		--	--	--	--
160.209	-0.55177	--	--		--	--	--	--		--	--	--	--
160.309	-0.55389	--	--		--	--	--	--		--	--	--	--
160.408	-0.55605	--	--		--	--	--	--		--	--	--	--
160.507	-0.55859	--	--		--	--	--	--		--	--	--	--
160.606	-0.56114	--	--		--	--	--	--		--	--	--	--
160.705	-0.56326	--	--		--	--	--	--		--	--	--	--
160.804	-0.56546	--	--		--	--	--	--		--	--	--	--
160.903	-0.56783	--	--		--	--	--	--		--	--	--	--
161.002	-0.56979	--	--		--	--	--	--		--	--	--	--
161.101	-0.57185	--	--		--	--	--	--		--	--	--	--
161.2	-0.57407	--	--		--	--	--	--		--	--	--	--
161.299	-0.57584	--	--		--	--	--	--		--	--	--	--
161.398	-0.57875	--	--		--	--	--	--		--	--	--	--
161.497	-0.58067	--	--		--	--	--	--		--	--	--	--
161.597	-0.58293	--	--		--	--	--	--		--	--	--	--
161.696	-0.58495	--	--		--	--	--	--		--	--	--	--
161.795	-0.58705	--	--		--	--	--	--		--	--	--	--
161.894	-0.58909	--	--		--	--	--	--		--	--	--	--
161.993	-0.59119	--	--		--	--	--	--		--	--	--	--
162.092	-0.59352	--	--		--	--	--	--		--	--	--	--
162.191	-0.59612	--	--		--	--	--	--		--	--	--	--
162.29	-0.59805	--	--		--	--	--	--		--	--	--	--
162.37	-0.60007	--	--		--	--	--	--		--	--	--	--
--	--	--	--		--	--	--	--		--	--	--	--
--	--	--	--		--	--	--	--		--	--	--	--
--	--	--	--		--	--	--	--		--	--	--	--
--	--	--	--		--	--	--	--		--	--	--	--
--	--	--	--		--	--	--	--		--	--	--	--
--	--	--	--		--	--	--	--		--	--	--	--
--	--	--	--		--	--	--	--		--	--	--	--
--	--	--	--		--	--	--	--		--	--	--	--
--	--	--	--		--	--	--	--		--	--	--	--
--	--	--	--		--	--	--	--		--	--	--	--
--	--	--	--		--	--	--	--		--	--	--	--
--	--	--	--		--	--	--	--		--	--	--	--
--	--	--	--		--	--	--	--		--	--	--	--
--	--	--	--		--	--	--	--		--	--	--	--
--	--	--	--		--	--	--	--		--	--	--	--
--	--	--	--		--	--	--	--		--	--	--	--
--	--	--	--		--	--	--	--		--	--	--	--
--	--	--	--		--	--	--	--		--	--	--	--
--	--	--	--		--	--	--	--		--	--	--	--
--	--	--	--		--	--	--	--		--	--	--	--
--	--	--	--		--	--	--	--		--	--	--	--
--	--	--	--		--	--	--	--		--	--	--	--
--	--	--	--		--	--	--	--		--	--	--	--
--	--	--	--		--	--	--	--		--	--	--	--
--	--	--	--		--	--	--	--		--	--	--	--
--	--	--	--		--	--	--	--		--	--	--	--
--	--	--	--		--	--	--	--		--	--	--	--
--	--	--	--		--	--	--	--		--	--	--	--
--	--	--	--		--	--	--	--		--	--	--	--
--	--	--	--		--	--	--	--		--	--	--	--
--	--	--	--		--	--	--	--		--	--	--	--
--	--	--	--		--	--	--	--		--	--	--	--
--	--	--	--		--	--	--	--		--	--	--	--
--	--	--	--		--	--	--	--		--	--	--	--
--	--	--	--		--	--	--	--		--	--	--	--
--	--	--	--		--	--	--	--		--	--	--	--
--	--	--	--		--	--	--	--		--	--	--	--
--	--	--	--		--	--	--	--		--	--	--	--
--	--	--	--		--	--	--	--		--	--	--	--
--	--	--	--		--	--	--	--		--	--	--	--
--	--	--	--		--	--	--	--		--	--	--	--
--	--	--	--		--	--	--	--		--	--	--	--
--	--	--	--		--	--	--	--		--	--	--	--
--	--	--	--		--	--	--	--		--	--	--	--
--	--	--	--		--	--	--	--		--	--	--	--
--	--	--	--		--	--	--	--		--	--	--	--
--	--	--	--		--	--	--	--		--	--	--	--
--	--	--	--		--	--	--	--		--	--	--	--
--	--	--	--		--	--	--	--		--	--	--	--
--	--	--	--		--	--	--	--		--	--	--	--
--	--	--	--		--	--	--	--		--	--	--	--
--	--	--	--		--	--	--	--		--	--	--	--
--	--	--	--		--	--	--	--		--	--	--	--
--	--	--	--		--	--	--	--		--	--	--	--
--	--	--	--		--	--	--	--		--	--	--	--
--	--	--	--		--	--	--	--		--	--	--	--
--	--	--	--		--	--	--	--		--	--	--	--
--	--	--	--		--	--	--	--		--	--	--	--
--	--	--	--		--	--	--	--		--	--	--	--
--	--	--	--		--	--	--	--		--	--	--	--
--	--	--	--		--	--	--	--		--	--	--	--
--	--	--	--		--	--	--	--		--	--	--	--
--	--	--	--		--	--	--	--		--	--	--	--
--	--	--	--		--	--	--	--		--	--	--	--
--	--	--	--		--	--	--	--		--	--	--	--
--	--	--	--		--	--	--	--		--	--	--	--
--	--	--	--		--	--	--	--		--	--	--	--
--	--	--	--		--	--	--	--		--	--	--	--
--	--	--	--		--	--	--	--		--	--	--	--
--	--	--	--		--	--	--	--		--	--	--	--
--	--	--	--		--	--	--	--		--	--	--	--
--	--	--	--		--	--	--	--		--	--	--	--
--	--	--	--		--	--	--	--		--	--	--	--
--	--	--	--		--	--	--	--		--	--	--	--
--	--	--	--		--	--	--	--		--	--	--	--
--	--	--	--		--	--	--	--		--	--	--	--
--	--	--	--		--	--	--	--		--	--	--	--
--	--	--	--		--	--	--	--		--	--	--	--
--	--	--	--		--	--	--	--		--	--	--	--
--	--	--	--		--	--	--	--		--	--	--	--
--	--	--	--		--	--	--	--		--	--	--	--
--	--	--	--		--	--	--	--		--	--	--	--
--	--	--	--		--	--	--	--		--	--	--	--
--	--	--	--		--	--	--	--		--	--	--	--
--	--	--	--		--	--	--	--		--	--	--	--
--	--	--	--		--	--	--	--		--	--	--	--
--	--	--	--		--	--	--	--		--	--	--	--
--	--	--	--		--	--	--	--		--	--	--	--
--	--	--	--		--	--	--	--		--	--	--	--
--	--	--	--		--	--	--	--		--	--	--	--
--	--	--	--		--	--	--	--		--	--	--	--
--	--	--	--		--	--	--	--		--	--	--	--
--	--	--	--		--	--	--	--		--	--	--	--
--	--	--	--		--	--	--	--		--	--	--	--
--	--	--	--		--	--	--	--		--	--	--	--
--	--	--	--		--	--	--	--		--	--	--	--
--	--	--	--		--	--	--	--		--	--	--	--
--	--	--	--		--	--	--	--		--	--	--	--
--	--	--	--		--	--	--	--		--	--	--	--
--	--	--	--		--	--	--	--		--	--	--	--
--	--	--	--		--	--	--	--		--	--	--	--
--	--	--	--		--	--	--	--		--	--	--	--
--	--	--	--		--	--	--	--		--	--	--	--
--	--	--	--		--	--	--	--		--	--	--	--
--	--	--	--		--	--	--	--		--	--	--	--
--	--	--	--		--	--	--	--		--	--	--	--
--	--	--	--		--	--	--	--		--	--	--	--
--	--	--	--		--	--	--	--		--	--	--	--
--	--	--	--		--	--	--	--		--	--	--	--
--	--	--	--		--	--	--	--		--	--	--	--
--	--	--	--		--	--	--	--		--	--	--	--
--	--	--	--		--	--	--	--		--	--	--	--
--	--	--	--		--	--	--	--		--	--	--	--
--	--	--	--		--	--	--	--		--	--	--	--
--	--	--	--		--	--	--	--		--	--	--	--
--	--	--	--		--	--	--	--		--	--	--	--
--	--	--	--		--	--	--	--		--	--	--	--
--	--	--	--		--	--	--	--		--	--	--	--
--	--	--	--		--	--	--	--		--	--	--	--
--	--	--	--		--	--	--	--		--	--	--	--
--	--	--	--		--	--	--	--		--	--	--	--
--	--	--	--		--	--	--	--		--	--	--	--
--	--	--	--		--	--	--	--		--	--	--	--
--	--	--	--		--	--	--	--		--	--	--	--
--	--	--	--		--	--	--	--		--	--	--	--
--	--	--	--		--	--	--	--		--	--	--	--
--	--	--	--		--	--	--	--		--	--	--	--
--	--	--	--		--	--	--	--		--	--	--	--
--	--	--	--		--	--	--	--		--	--	--	--
--	--	--	--		--	--	--	--		--	--	--	--
--	--	--	--		--	--	--	--		--	--	--	--
--	--	--	--		--	--	--	--		--	--	--	--
--	--	--	--		--	--	--	--		--	--	--	--
--	--	--	--		--	--	--	--		--	--	--	--
--	--	--	--		--	--	--	--		--	--	--	--
--	--	--	--		--	--	--	--		--	--	--	--
--	--	--	--		--	--	--	--		--	--	--	--
--	--	--	--		--	--	--	--		--	--	--	--
--	--	--	--		--	--	--	--		--	--	--	--
--	--	--	--		--	--	--	--		--	--	--	--
--	--	--	--		--	--	--	--		--	--	--	--
--	--	--	--		--	--	--	--		--	--	--	--
--	--	--	--		--	--	--	--		--	--	--	--
--	--	--	--		--	--	--	--		--	--	--	--
--	--	--	--		--	--	--	--		--	--	--	--
--	--	--	--		--	--	--	--		--	--	--	--
--	--	--	--		--	--	--	--		--	--	--	--
--	--	--	--		--	--	--	--		--	--	--	--
--	--	--	--		--	--	--	--		--	--	--	--
--	--	--	--		--	--	--	--		--	--	--	--
--	--	--	--		--	--	--	--		--	--	--	--
--	--	--	--		--	--	--	--		--	--	--	--
--	--	--	--		--	--	--	--		--	--	--	--
--	--	--	--		--	--	--	--		--	--	--	--
--	--	--	--		--	--	--	--		--	--	--	--
--	--	--	--		--	--	--	--		--	--	--	--
--	--	--	--		--	--	--	--		--	--	--	--
--	--	--	--		--	--	--	--		--	--	--	--
--	--	--	--		--	--	--	--		--	--	--	--
--	--	--	--		--	--	--	--		--	--	--	--
--	--	--	--		--	--	--	--		--	--	--	--
--	--	--	--		--	--	--	--		--	--	--	--
--	--	--	--		--	--	--	--		--	--	--	--
--	--	--	--		--	--	--	--		--	--	--	--
--	--	--	--		--	--	--	--		--	--	--	--
--	--	--	--		--	--	--	--		--	--	--	--
--	--	--	--		--	--	--	--		--	--	--	--
--	--	--	--		--	--	--	--		--	--	--	--
--	--	--	--		--	--	--	--		--	--	--	--
--	--	--	--		--	--	--	--		--	--	--	--
--	--	--	--		--	--	--	--		--	--	--	--
--	--	--	--		--	--	--	--		--	--	--	--
--	--	--	--		--	--	--	--		--	--	--	--
--	--	--	--		--	--	--	--		--	--	--	--
--	--	--	--		--	--	--	--		--	--	--	--
--	--	--	--		--	--	--	--		--	--	--	--
--	--	--	--		--	--	--	--		--	--	--	--
--	--	--	--		--	--	--	--		--	--	--	--
--	--	--	--		--	--	--	--		--	--	--	--
--	--	--	--		--	--	--	--		--	--	--	--
--	--	--	--		--	--	--	--		--	--	--	--
--	--	--	--		--	--	--	--		--	--	--	--
--	--	--	--		--	--	--	--		--	--	--	--
--	--	--	--		--	--	--	--		--	--	--	--
--	--	--	--		--	--	--	--		--	--	--	--
--	--	--	--		--	--	--	--		--	--	--	--
--	--	--	--		--	--	--	--		--	--	--	--
--	--	--	--		--	--	--	--		--	--	--	--
--	--	--	--		--	--	--	--		--	--	--	--
--	--	--	--		--	--	--	--		--	--	--	--
--	--	--	--		--	--	--	--		--	--	--	--
--	--	--	--		--	--	--	--		--	--	--	--
--	--	--	--		--	--	--	--		--	--	--	--
--	--	--	--		--	--	--	--		--	--	--	--
--	--	--	--		--	--	--	--		--	--	--	--
--	--	--	--		--	--	--	--		--	--	--	--
--	--	--	--		--	--	--	--		--	--	--	--
--	--	--	--		--	--	--	--		--	--	--	--
--	--	--	--		--	--	--	--		--	--	--	--
--	--	--	--		--	--	--	--		--	--	--	--
--	--	--	--		--	--	--	--		--	--	--	--
--	--	--	--		--	--	--	--		--	--	--	--
--	--	--	--		--	--	--	--		--	--	--	--
--	--	--	--		--	--	--	--		--	--	--	--
--	--	--	--		--	--	--	--		--	--	--	--
--	--	--	--		--	--	--	--		--	--	--	--
--	--	--	--		--	--	--	--		--	--	--	--
--	--	--	--		--	--	--	--		--	--	--	--
--	--	--	--		--	--	--	--		--	--	--	--
--	--	--	--		--	--	--	--		--	--	--	--
--	--	--	--		--	--	--	--		--	--	--	--
--	--	--	--		--	--	--	--		--	--	--	--
--	--	--	--		--	--	--	--		--	--	--	--
--	--	--	--		--	--	--	--		--	--	--	--
--	--	--	--		--	--	--	--		--	--	--	--
--	--	--	--		--	--	--	--		--	--	--	--
--	--	--	--		--	--	--	--		--	--	--	--
--	--	--	--		--	--	--	--		--	--	--	--
--	--	--	--		--	--	--	--		--	--	--	--
--	--	--	--		--	--	--	--		--	--	--	--
--	--	--	--		--	--	--	--		--	--	--	--
--	--	--	--		--	--	--	--		--	--	--	--
--	--	--	--		--	--	--	--		--	--	--	--
--	--	--	--		--	--	--	--		--	--	--	--
--	--	--	--		--	--	--	--		--	--	--	--
--	--	--	--		--	--	--	--		--	--	--	--
--	--	--	--		--	--	--	--		--	--	--	--
--	--	--	--		--	--	--	--		--	--	--	--
--	--	--	--		--	--	--	--		--	--	--	--
--	--	--	--		--	--	--	--		--	--	--	--
--	--	--	--		--	--	--	--		--	--	--	--
--	--	--	--		--	--	--	--		--	--	--	--
--	--	--	--		--	--	--	--		--	--	--	--
--	--	--	--		--	--	--	--		--	--	--	--
--	--	--	--		--	--	--	--		--	--	--	--
--	--	--	--		--	--	--	--		--	--	--	--
--	--	--	--		--	--	--	--		--	--	--	--
--	--	--	--		--	--	--	--		--	--	--	--
--	--	--	--		--	--	--	--		--	--	--	--
--	--	--	--		--	--	--	--		--	--	--	--
--	--	--	--		--	--	--	--		--	--	--	--
--	--	--	--		--	--	--	--		--	--	--	--
--	--	--	--		--	--	--	--		--	--	--	--
--	--	--	--		--	--	--	--		--	--	--	--
--	--	--	--		--	--	--	--		--	--	--	--
--	--	--	--		--	--	--	--		--	--	--	--
--	--	--	--		--	--	--	--		--	--	--	--
--	--	--	--		--	--	--	--		--	--	--	--
--	--	--	--		--	--	--	--		--	--	--	--
--	--	--	--		--	--	--	--		--	--	--	--
--	--	--	--		--	--	--	--		--	--	--	--
--	--	--	--		--	--	--	--		--	--	--	--
--	--	--	--		--	--	--	--		--	--	--	--
--	--	--	--		--	--	--	--		--	--	--	--
--	--	--	--		--	--	--	--		--	--	--	--
--	--	--	--		--	--	--	--		--	--	--	--
--	--	--	--		--	--	--	--		--	--	--	--
--	--	--	--		--	--	--	--		--	--	--	--
--	--	--	--		--	--	--	--		--	--	--	--
--	--	--	--		--	--	--	--		--	--	--	--
--	--	--	--		--	--	--	--		--	--	--	--
--	--	--	--		--	--	--	--		--	--	--	--
--	--	--	--		--	--	--	--		--	--	--	--
--	--	--	--		--	--	--	--		--	--	--	--
--	--	--	--		--	--	--	--		--	--	--	--
--	--	--	--		--	--	--	--		--	--	--	--
--	--	--	--		--	--	--	--		--	--	--	--
--	--	--	--		--	--	--	--		--	--	--	--
--	--	--	--		--	--	--	--		--	--	--	--
--	--	--	--		--	--	--	--		--	--	--	--
--	--	--	--		--	--	--	--		--	--	--	--
--	--	--	--		--	--	--	--		--	--	--	--
--	--	--	--		--	--	--	--		--	--	--	--
--	--	--	--		--	--	--	--		--	--	--	--
--	--	--	--		--	--	--	--		--	--	--	--
--	--	--	--		--	--	--	--		--	--	--	--
--	--	--	--		--	--	--	--		--	--	--	--
--	--	--	--		--	--	--	--		--	--	--	--
--	--	--	--		--	--	--	--		--	--	--	--
--	--	--	--		--	--	--	--		--	--	--	--
--	--	--	--		--	--	--	--		--	--	--	--
--	--	--	--		--	--	--	--		--	--	--	--
--	--	--	--		--	--	--	--		--	--	--	--
--	--	--	--		--	--	--	--		--	--	--	--
--	--	--	--		--	--	--	--		--	--	--	--
--	--	--	--		--	--	--	--		--	--	--	--
--	--	--	--		--	--	--	--		--	--	--	--
--	--	--	--		--	--	--	--		--	--	--	--
--	--	--	--		--	--	--	--		--	--	--	--
--	--	--	--		--	--	--	--		--	--	--	--
--	--	--	--		--	--	--	--		--	--	--	--
--	--	--	--		--	--	--	--		--	--	--	--
--	--	--	--		--	--	--	--		--	--	--	--
--	--	--	--		--	--	--	--		--	--	--	--
--	--	--	--		--	--	--	--		--	--	--	--
--	--	--	--		--	--	--	--		--	--	--	--
--	--	--	--		--	--	--	--		--	--	--	--
--	--	--	--		--	--	--	--		--	--	--	--
--	--	--	--		--	--	--	--		--	--	--	--
--	--	--	--		--	--	--	--		--	--	--	--
--	--	--	--		--	--	--	--		--	--	--	--
--	--	--	--		--	--	--	--		--	--	--	--
--	--	--	--		--	--	--	--		--	--	--	--
--	--	--	--		--	--	--	--		--	--	--	--
--	--	--	--		--	--	--	--		--	--	--	--
--	--	--	--		--	--	--	--		--	--	--	--
--	--	--	--		--	--	--	--		--	--	--	--
--	--	--	--		--	--	--	--		--	--	--	--
--	--	--	--		--	--	--	--		--	--	--	--
--	--	--	--		--	--	--	--		--	--	--	--
--	--	--	--		--	--	--	--		--	--	--	--
--	--	--	--		--	--	--	--		--	--	--	--
--	--	--	--		--	--	--	--		--	--	--	--
--	--	--	--		--	--	--	--		--	--	--	--
--	--	--	--		--	--	--	--		--	--	--	--
--	--	--	--		--	--	--	--		--	--	--	--
--	--	--	--		--	--	--	--		--	--	--	--
--	--	--	--		--	--	--	--		--	--	--	--
--	--	--	--		--	--	--	--		--	--	--	--
--	--	--	--		--	--	--	--		--	--	--	--
--	--	--	--		--	--	--	--		--	--	--	--
--	--	--	--		--	--	--	--		--	--	--	--
--	--	--	--		--	--	--	--		--	--	--	--
--	--	--	--		--	--	--	--		--	--	--	--
--	--	--	--		--	--	--	--		--	--	--	--
--	--	--	--		--	--	--	--		--	--	--	--
--	--	--	--		--	--	--	--		--	--	--	--
--	--	--	--		--	--	--	--		--	--	--	--
--	--	--	--		--	--	--	--		--	--	--	--
--	--	--	--		--	--	--	--		--	--	--	--
--	--	--	--		--	--	--	--		--	--	--	--
--	--	--	--		--	--	--	--		--	--	--	--
--	--	--	--		--	--	--	--		--	--	--	--
--	--	--	--		--	--	--	--		--	--	--	--
--	--	--	--		--	--	--	--		--	--	--	--
--	--	--	--		--	--	--	--		--	--	--	--
--	--	--	--		--	--	--	--		--	--	--	--
--	--	--	--		--	--	--	--		--	--	--	--
--	--	--	--		--	--	--	--		--	--	--	--
--	--	--	--		--	--	--	--		--	--	--	--
--	--	--	--		--	--	--	--		--	--	--	--
--	--	--	--		--	--	--	--		--	--	--	--
--	--	--	--		--	--	--	--		--	--	--	--
--	--	--	--		--	--	--	--		--	--	--	--
--	--	--	--		--	--	--	--		--	--	--	--
--	--	--	--		--	--	--	--		--	--	--	--
--	--	--	--		--	--	--	--		--	--	--	--
--	--	--	--		--	--	--	--		--	--	--	--
--	--	--	--		--	--	--	--		--	--	--	--
--	--	--	--		--	--	--	--		--	--	--	--
--	--	--	--		--	--	--	--		--	--	--	--
--	--	--	--		--	--	--	--		--	--	--	--
--	--	--	--		--	--	--	--		--	--	--	--
--	--	--	--		--	--	--	--		--	--	--	--
--	--	--	--		--	--	--	--		--	--	--	--
--	--	--	--		--	--	--	--		--	--	--	--
--	--	--	--		--	--	--	--		--	--	--	--
[truncated: 1,245 more rows]

## Sheet: Figure 3b
Figure 3b
600nm					1200nm					6000nm
Specific Capacity	Ewe	Specific Capacity	Ewe		Specific Capacity	Ewe	Specific Capacity	Ewe		Specific Capacity	Ewe	Specific Capacity	Ewe
0	0.40247	0	-0.5999		0	0.45405	0	-0.59975		0	0.32164	0	-0.59968
0.02148	0.3524	0	-0.59744		0.03693	0.40401	0	-0.59833		0.02595	0.28095	0	-0.59747
0.12531	0.31331	0.02279	-0.54741		0.12472	0.35399	0.0444	-0.5483		0.12975	0.2362	0.03854	-0.54743
0.22915	0.3037	0.05709	-0.4974		0.22857	0.33439	0.10384	-0.49828		0.23356	0.21803	0.096	-0.49739
0.33298	0.29777	0.10524	-0.44737		0.33242	0.32699	0.1728	-0.44826		0.33736	0.20621	0.16866	-0.44737
0.43681	0.29319	0.17456	-0.39734		0.43626	0.3229	0.25123	-0.39814		0.44117	0.19758	0.25705	-0.39733
0.54064	0.2894	0.2763	-0.34733		0.54011	0.31998	0.34014	-0.34809		0.54497	0.19096	0.361	-0.34775
0.64448	0.28591	0.38025	-0.30984		0.64395	0.31773	0.43985	-0.29807		0.64878	0.1855	0.46497	-0.3052
0.74831	0.28282	0.4842	-0.27926		0.7478	0.31573	0.5438	-0.25152		0.75258	0.1812	0.56893	-0.26805
0.85214	0.28001	0.58815	-0.25237		0.85165	0.31394	0.64776	-0.20931		0.85638	0.17761	0.67289	-0.23443
0.95598	0.27748	0.6921	-0.22826		0.95549	0.31237	0.75172	-0.17057		0.96019	0.17442	0.77685	-0.204
1.05981	0.27494	0.79605	-0.20589		1.05934	0.31065	0.85567	-0.13469		1.064	0.17173	0.88082	-0.17584
1.16365	0.27248	0.89999	-0.18483		1.16318	0.30905	0.95963	-0.10196		1.1678	0.16978	0.98477	-0.14957
1.26748	0.27038	1.00394	-0.16511		1.26703	0.30748	1.06359	-0.07213		1.27161	0.16829	1.08873	-0.12489
1.37132	0.26807	1.10789	-0.14661		1.37088	0.30615	1.16755	-0.04528		1.37541	0.16686	1.1927	-0.10138
1.47515	0.26594	1.21184	-0.12906		1.47472	0.3047	1.27151	-0.02076		1.47922	0.16619	1.29665	-0.07893
1.57899	0.26409	1.31579	-0.11251		1.57857	0.30329	1.37546	0.00195		1.58302	0.16528	1.40062	-0.05753
1.68283	0.26201	1.41974	-0.09683		1.68242	0.30187	1.47942	0.02277		1.68683	0.16499	1.50458	-0.03669
1.78666	0.26027	1.52369	-0.08222		1.78626	0.30054	1.58338	0.04237		1.79064	0.16465	1.60854	-0.01601
1.8905	0.2584	1.62764	-0.06776		1.89011	0.29911	1.68734	0.0606		1.89444	0.16438	1.7125	0.00371
1.99433	0.25667	1.73158	-0.05353		1.99396	0.2979	1.7913	0.07813		1.99825	0.16419	1.81645	0.02244
2.09817	0.25505	1.83553	-0.03864		2.0978	0.29644	1.89526	0.09462		2.10205	0.16404	1.92042	0.04033
2.20201	0.25333	1.93948	-0.02298		2.20165	0.29527	1.99921	0.10998		2.20586	0.16406	2.02438	0.05661
2.30584	0.25173	2.04343	-0.00656		2.3055	0.29397	2.10317	0.12415		2.30967	0.16402	2.12834	0.07169
2.40968	0.25013	2.14738	0.01019		2.40934	0.2925	2.20712	0.13686		2.41347	0.16383	2.2323	0.08523
2.51352	0.24868	2.25133	0.02592		2.51319	0.2914	2.31107	0.14775		2.51728	0.16387	2.33626	0.09745
2.61735	0.24723	2.35528	0.04118		2.61704	0.29018	2.41503	0.15705		2.62109	0.16387	2.44022	0.10827
2.72119	0.24564	2.45923	0.05562		2.72088	0.28894	2.51898	0.16462		2.72489	0.1639	2.54419	0.11786
2.82502	0.24439	2.56317	0.0692		2.82473	0.28775	2.62294	0.17105		2.8287	0.16381	2.64814	0.12629
2.92886	0.24292	2.66712	0.08146		2.92857	0.28649	2.72689	0.17638		2.93251	0.16381	2.75211	0.13374
3.0327	0.24154	2.77107	0.09293		3.03242	0.28535	2.83084	0.1805		3.03632	0.16367	2.85606	0.1405
3.13653	0.24028	2.87503	0.10305		3.13627	0.28422	2.9348	0.18411		3.14012	0.16377	2.96002	0.14649
3.24037	0.23925	2.97898	0.11183		3.24011	0.28292	3.03874	0.18722		3.24393	0.16377	3.06399	0.15178
3.34421	0.23788	3.08293	0.11944		3.34396	0.28203	3.1427	0.18976		3.34774	0.16379	3.16794	0.15657
3.44804	0.2367	3.18688	0.12619		3.44781	0.28081	3.24666	0.19201		3.45155	0.16371	3.27191	0.16079
3.55188	0.23546	3.29083	0.13208		3.55166	0.27955	3.3506	0.19397		3.55536	0.16369	3.37586	0.16497
3.65572	0.23449	3.39477	0.13702		3.6555	0.27861	3.45456	0.19573		3.65916	0.16369	3.47983	0.16845
3.75955	0.23317	3.49872	0.1416		3.75935	0.2775	3.55851	0.19733		3.76297	0.16362	3.58378	0.17173
3.86339	0.23216	3.60267	0.14557		3.8632	0.27644	3.66246	0.19886		3.86678	0.16379	3.68774	0.17494
3.96723	0.23113	3.70662	0.14912		3.96704	0.27544	3.76642	0.20016		3.97059	0.16385	3.79171	0.17765
4.07106	0.23006	3.81057	0.15234		4.07089	0.27443	3.87037	0.20136		4.07439	0.16379	3.89566	0.18044
4.1749	0.22915	3.91452	0.15533		4.17474	0.27329	3.97433	0.2026		4.1782	0.16373	3.99963	0.18273
4.27874	0.22812	4.01847	0.15812		4.27858	0.27237	4.07827	0.20367		4.28201	0.16385	4.10358	0.18506
4.38257	0.22718	4.12242	0.16043		4.38243	0.27136	4.18223	0.20458		4.38582	0.16373	4.20755	0.18712
4.48641	0.22628	4.22636	0.16292		4.48628	0.27027	4.28618	0.20575		4.48962	0.16387	4.3115	0.18916
4.59025	0.22533	4.33031	0.16487		4.59012	0.26937	4.39013	0.20661		4.59343	0.16377	4.41546	0.1909
4.69408	0.22442	4.43426	0.16689		4.69397	0.26848	4.49408	0.20758		4.69724	0.16373	4.51942	0.19283
4.79792	0.22363	4.53821	0.16884		4.79782	0.26754	4.59804	0.2084		4.80105	0.16379	4.62338	0.19445
4.90176	0.22279	4.64216	0.17067		4.90167	0.26661	4.70199	0.20915		4.90485	0.16377	4.72734	0.19594
5.00559	0.22199	4.74611	0.17233		5.00551	0.26561	4.80594	0.20998		5.00866	0.16377	4.8313	0.19748
5.10943	0.2211	4.85006	0.17393		5.10936	0.26472	4.9099	0.21065		5.11247	0.16383	4.93526	0.19899
5.21326	0.22037	4.95401	0.17553		5.21321	0.2638	5.01384	0.21124		5.21628	0.16383	5.03922	0.20008
5.3171	0.21961	5.05795	0.177		5.31705	0.26298	5.1178	0.21199		5.32008	0.16387	5.14317	0.20142
5.42094	0.2189	5.1619	0.17847		5.4209	0.26197	5.22176	0.21269		5.42389	0.16375	5.24714	0.20239
5.52477	0.21818	5.26585	0.17996		5.52475	0.26109	5.32571	0.21331		5.5277	0.1639	5.3511	0.20369
5.62861	0.21734	5.36979	0.18125		5.6286	0.26023	5.42966	0.2139		5.6315	0.164	5.45506	0.20476
5.73245	0.21673	5.47374	0.18251		5.73244	0.25957	5.53361	0.21436		5.73531	0.16388	5.55902	0.20573
5.83628	0.21618	5.5777	0.18381		5.83629	0.25869	5.63757	0.21493		5.83912	0.16387	5.66298	0.20661
5.94012	0.21538	5.68165	0.18495		5.94014	0.25783	5.74152	0.21527		5.94293	0.16381	5.76694	0.20764
6.04396	0.21482	5.78559	0.18612		6.04398	0.25691	5.84547	0.21584		6.04673	0.16402	5.87089	0.20842
6.14779	0.21406	5.88954	0.18728		6.14783	0.25605	5.94943	0.21626		6.15054	0.16409	5.97486	0.20911
6.25163	0.21341	5.99349	0.18835		6.25168	0.25542	6.05338	0.2168		6.25435	0.16396	6.07882	0.21018
6.35547	0.21297	6.09744	0.18955		6.35553	0.25457	6.15733	0.21716		6.35816	0.164	6.18278	0.21083
6.4593	0.21234	6.20139	0.19062		6.45937	0.25392	6.26129	0.21752		6.46196	0.16396	6.28674	0.21175
6.56314	0.21181	6.30534	0.19142		6.56322	0.25327	6.36523	0.21768		6.56577	0.16398	6.3907	0.21226
6.66698	0.21131	6.40929	0.19249		6.66707	0.25245	6.46919	0.21815		6.66958	0.16388	6.49466	0.21308
6.77081	0.2107	6.51324	0.19342		6.77091	0.25168	6.57315	0.21852		6.77339	0.16396	6.59861	0.21369
6.87465	0.21023	6.61718	0.19439		6.87476	0.25082	6.6771	0.21873		6.87719	0.16398	6.70258	0.21425
6.97849	0.20969	6.72113	0.19542		6.97861	0.25023	6.78105	0.21892		6.981	0.16408	6.80653	0.21476
7.08232	0.20916	6.82508	0.1963		7.08245	0.24951	6.885	0.21915		7.08481	0.16396	6.9105	0.21553
7.18616	0.20864	6.92903	0.19714		7.1863	0.24878	6.98896	0.21941		7.18861	0.16419	7.01446	0.21591
7.29	0.20832	7.03298	0.19817		7.29015	0.2481	7.09291	0.21968		7.29242	0.16409	7.11842	0.21658
7.39383	0.20767	7.13693	0.19882		7.394	0.24745	7.19686	0.21987		7.39623	0.16411	7.22238	0.21707
7.49767	0.20729	7.24088	0.19958		7.49784	0.24676	7.30082	0.22018		7.50003	0.16413	7.32634	0.21759
7.60151	0.20683	7.34483	0.20048		7.60169	0.24602	7.40476	0.22014		7.60384	0.16415	7.4303	0.21793
7.70534	0.20649	7.44877	0.20118		7.70554	0.24544	7.50872	0.2204		7.70765	0.16408	7.53427	0.21848
7.80918	0.20603	7.55272	0.20193		7.80939	0.24483	7.61267	0.22046		7.81145	0.16436	7.63822	0.21879
7.91302	0.20559	7.65667	0.20262		7.91323	0.24422	7.71662	0.22094		7.91526	0.16419	7.74218	0.21923
8.01685	0.20519	7.76062	0.2033		8.01708	0.24357	7.82057	0.22084		8.01907	0.16419	7.84614	0.21959
8.12069	0.20468	7.86457	0.20403		8.12093	0.2431	7.92453	0.22102		8.12287	0.16432	7.9501	0.21984
8.22453	0.2045	7.96852	0.20468		8.22478	0.24243	8.02848	0.221		8.22668	0.16419	8.05407	0.22022
8.32836	0.20403	8.07247	0.20527		8.32862	0.2418	8.13243	0.22115		8.33049	0.16427	8.15802	0.22066
8.4322	0.2037	8.17642	0.20588		8.43247	0.2413	8.23639	0.22107		8.43429	0.1644	8.26199	0.22112
8.53604	0.20342	8.28036	0.20647		8.53632	0.24079	8.34034	0.22126		8.5381	0.16417	8.36595	0.22131
8.63987	0.20315	8.38431	0.2071		8.64017	0.24004	8.44429	0.22138		8.64191	0.16421	8.4699	0.22154
8.74371	0.20283	8.48826	0.20757		8.74401	0.23955	8.54825	0.22136		8.74572	0.16434	8.57387	0.22204
8.84755	0.2025	8.59221	0.20811		8.84786	0.23913	8.6522	0.22163		8.84953	0.16429	8.67782	0.2223
8.95138	0.202	8.69616	0.20878		8.95171	0.23852	8.75615	0.22165		8.95333	0.1643	8.78179	0.22247
9.05522	0.20172	8.80011	0.2092		9.05556	0.23787	8.86011	0.2218		9.05714	0.16427	8.88575	0.22276
9.15905	0.20151	8.90406	0.20969		9.1594	0.23745	8.96406	0.2217		9.16095	0.1643	8.98971	0.22297
9.26289	0.20111	9.00801	0.21019		9.26325	0.23699	9.06801	0.22193		9.26475	0.16442	9.09367	0.22339
9.36673	0.2009	9.11195	0.21045		9.3671	0.23636	9.17196	0.22187		9.36856	0.16448	9.19763	0.22352
9.47056	0.20065	9.2159	0.21101		9.47094	0.2359	9.27592	0.22191		9.47237	0.16436	9.30159	0.22373
9.5744	0.20054	9.31985	0.21139		9.57479	0.23544	9.37987	0.22203		9.57617	0.16442	9.40556	0.22391
9.67824	0.20008	9.4238	0.21187		9.67864	0.23483	9.48382	0.22203		9.67998	0.16446	9.50951	0.22431
9.78207	0.19989	9.52775	0.21225		9.78249	0.23449	9.58778	0.22199		9.78379	0.16438	9.61347	0.22437
9.88591	0.19966	9.6317	0.21257		9.88633	0.23388	9.69173	0.22201		9.88759	0.1644	9.71743	0.22471
9.98975	0.19949	9.73565	0.21291		9.99018	0.2335	9.79568	0.2221		9.9914	0.16453	9.82139	0.22473
10.0936	0.19916	9.8396	0.21332		10.094	0.23319	9.89964	0.22214		10.0952	0.16461	9.92536	0.22496
10.1974	0.19903	9.94354	0.21364		10.1979	0.23279	10.0036	0.2221		10.199	0.1645	10.0293	0.22517
10.3013	0.19874	10.0475	0.21404		10.3017	0.23227	10.1075	0.22229		10.3028	0.16451	10.1333	0.22528
10.4051	0.19865	10.1514	0.21421		10.4056	0.23174	10.2115	0.22218		10.4066	0.1645	10.2372	0.22545
10.5089	0.19846	10.2554	0.21454		10.5094	0.23138	10.3155	0.22229		10.5104	0.16451	10.3412	0.22564
10.6128	0.19819	10.3593	0.2148		10.6133	0.23096	10.4194	0.22218		10.6142	0.16461	10.4452	0.22589
10.7166	0.19806	10.4633	0.21499		10.7171	0.23044	10.5234	0.22224		10.718	0.16465	10.5491	0.22585
10.8204	0.19781	10.5672	0.21539		10.821	0.23018	10.6273	0.22226		10.8219	0.16455	10.6531	0.22606
10.9243	0.19756	10.6712	0.21541		10.9248	0.2297	10.7313	0.22226		10.9257	0.16453	10.757	0.22631
11.0281	0.19737	10.7751	0.21581		11.0287	0.22928	10.8352	0.22241		11.0295	0.16463	10.861	0.22637
11.1319	0.19731	10.8791	0.2161		11.1325	0.2289	10.9392	0.22235		11.1333	0.16444	10.9649	0.2265
11.2358	0.19699	10.983	0.2164		11.2363	0.22861	11.0431	0.22229		11.2371	0.16448	11.0689	0.2266
11.3396	0.19689	11.087	0.21663		11.3402	0.22808	11.1471	0.22233		11.3409	0.16469	11.1729	0.22689
11.4435	0.19666	11.1909	0.21669		11.444	0.22783	11.251	0.22237		11.4447	0.16461	11.2768	0.22685
11.5473	0.19657	11.2949	0.21684		11.5479	0.22748	11.355	0.22241		11.5485	0.16453	11.3808	0.227
11.6511	0.19649	11.3988	0.21711		11.6517	0.22712	11.4589	0.22229		11.6523	0.16455	11.4848	0.22715
11.755	0.19636	11.5028	0.21715		11.7556	0.22676	11.5629	0.22231		11.7561	0.16469	11.5887	0.22727
11.8588	0.19624	11.6067	0.2174		11.8594	0.22642	11.6668	0.22243		11.8599	0.16469	11.6927	0.22738
11.9626	0.19598	11.7107	0.21764		11.9633	0.22617	11.7708	0.22222		11.9637	0.16471	11.7966	0.22759
12.0665	0.19594	11.8146	0.21774		12.0671	0.22575	11.8747	0.22227		12.0676	0.16461	11.9006	0.22769
12.1703	0.19567	11.9186	0.2178		12.171	0.22548	11.9787	0.22237		12.1714	0.16469	12.0046	0.22774
12.2742	0.19579	12.0225	0.21799		12.2748	0.22504	12.0826	0.22247		12.2752	0.16476	12.1085	0.22778
12.378	0.19554	12.1265	0.2181		12.3787	0.22477	12.1866	0.22235		12.379	0.16472	12.2125	0.22784
12.4818	0.19548	12.2304	0.21824		12.4825	0.22453	12.2906	0.22233		12.4828	0.16474	12.3164	0.22801
12.5857	0.19552	12.3344	0.21837		12.5864	0.22424	12.3945	0.22233		12.5866	0.16478	12.4204	0.22807
12.6895	0.19535	12.4383	0.21854		12.6902	0.22388	12.4985	0.22248		12.6904	0.16461	12.5244	0.22816
12.7933	0.19508	12.5423	0.21862		12.7941	0.22382	12.6024	0.22252		12.7942	0.1648	12.6283	0.22813
12.8972	0.19506	12.6462	0.21858		12.8979	0.22317	12.7064	0.2225		12.898	0.1648	12.7323	0.2283
13.001	0.19495	12.7502	0.21862		13.0017	0.2231	12.8103	0.22233		13.0018	0.16471	12.8362	0.22855
13.1048	0.19495	12.8541	0.21883		13.1056	0.22273	12.9143	0.22245		13.1056	0.16469	12.9402	0.22868
13.2087	0.19483	12.9581	0.2189		13.2095	0.22235	13.0182	0.22248		13.2094	0.16474	13.0442	0.22857
13.3125	0.1947	13.062	0.21898		13.3133	0.2222	13.1222	0.2226		13.3132	0.1648	13.1481	0.22872
13.4164	0.19451	13.166	0.21906		13.4171	0.22203	13.2261	0.22235		13.417	0.1648	13.2521	0.22874
13.5202	0.19455	13.2699	0.21908		13.521	0.22174	13.3301	0.22248		13.5208	0.16482	13.356	0.22885
13.624	0.19451	13.3739	0.21925		13.6248	0.22145	13.434	0.22241		13.6247	0.16471	13.46	0.22893
13.7279	0.19441	13.4778	0.21919		13.7287	0.22119	13.538	0.22252		13.7285	0.16476	13.564	0.22897
13.8317	0.19426	13.5818	0.21944		13.8325	0.2209	13.6419	0.22256		13.8323	0.16474	13.6679	0.229
13.9355	0.19418	13.6857	0.2194		13.9364	0.22071	13.7459	0.22243		13.9361	0.16482	13.7719	0.22912
14.0394	0.19422	13.7897	0.2194		14.0402	0.2204	13.8498	0.2225		14.0399	0.16472	13.8758	0.22921
14.1432	0.19411	13.8936	0.21944		14.1441	0.22019	13.9538	0.22237		14.1437	0.16469	13.9798	0.22935
14.247	0.19407	13.9976	0.21948		14.2479	0.2201	14.0578	0.22245		14.2475	0.16482	14.0838	0.22939
14.3509	0.19396	14.1015	0.21961		14.3518	0.21981	14.1617	0.22258		14.3513	0.16472	14.1877	0.22927
14.4547	0.19399	14.2055	0.21951		14.4556	0.21939	14.2657	0.22245		14.4551	0.16478	14.2917	0.22942
14.5586	0.19398	14.3094	0.21972		14.5595	0.21928	14.3696	0.2225		14.5589	0.16488	14.3956	0.22942
14.6624	0.19373	14.4134	0.21951		14.6633	0.21911	14.4736	0.22245		14.6627	0.16486	14.4996	0.2295
14.7662	0.1938	14.5173	0.21959		14.7672	0.21901	14.5775	0.22247		14.7665	0.16482	14.6036	0.22948
14.8701	0.19369	14.6213	0.21978		14.871	0.21878	14.6815	0.22241		14.8704	0.16476	14.7075	0.2296
14.9739	0.19367	14.7252	0.21965		14.9749	0.2185	14.7854	0.22252		14.9741	0.16478	14.8115	0.22963
15.0777	0.19359	14.8292	0.21969		15.0787	0.2184	14.8894	0.2226		15.078	0.16476	14.9154	0.22962
15.1816	0.19356	14.9331	0.2198		15.1826	0.21825	14.9933	0.22241		15.1818	0.1649	15.0194	0.22977
15.2854	0.19357	15.0371	0.21972		15.2864	0.21789	15.0973	0.2225		15.2856	0.16484	15.1234	0.2299
15.3893	0.19344	15.141	0.2198		15.3902	0.21766	15.2012	0.22245		15.3894	0.1649	15.2273	0.22994
15.4931	0.19346	15.245	0.21978		15.4941	0.21762	15.3052	0.2225		15.4932	0.16482	15.3313	0.23009
15.5969	0.19336	15.3489	0.21969		15.5979	0.21737	15.4092	0.22258		15.597	0.16478	15.4352	0.22994
15.7008	0.19338	15.4529	0.2198		15.7018	0.21703	15.5131	0.22254		15.7008	0.16482	15.5392	0.23009
15.8046	0.19333	15.5568	0.21982		15.8056	0.21701	15.6171	0.22254		15.8046	0.16484	15.6432	0.23011
15.9084	0.19333	15.6608	0.21986		15.9095	0.21672	15.721	0.22252		15.9084	0.1649	15.7471	0.23013
16.0123	0.19323	15.7647	0.21988		16.0133	0.21665	15.825	0.22245		16.0122	0.16495	15.8511	0.23009
16.1161	0.19329	15.8687	0.21978		16.1172	0.21653	15.9289	0.2226		16.116	0.16478	15.955	0.23017
16.2199	0.19336	15.9726	0.21978		16.221	0.21642	16.0329	0.2226		16.2198	0.1648	16.059	0.23025
16.3238	0.19327	16.0766	0.21988		16.3249	0.21623	16.1368	0.22254		16.3237	0.16488	16.163	0.23034
16.4276	0.19321	16.1805	0.21993		16.4287	0.21609	16.2408	0.22247		16.4275	0.16495	16.2669	0.23034
16.5314	0.1931	16.2845	0.21984		16.5326	0.21594	16.3447	0.2225		16.5313	0.16482	16.3709	0.23047
16.6353	0.19319	16.3884	0.2198		16.6364	0.21561	16.4487	0.22258		16.6351	0.16478	16.4748	0.23044
16.7391	0.19304	16.4924	0.2198		16.7403	0.21548	16.5526	0.22256		16.7389	0.16486	16.5788	0.23055
16.843	0.1931	16.5963	0.21993		16.8441	0.21516	16.6566	0.2226		16.8427	0.16482	16.6828	0.23065
16.9468	0.19317	16.7003	0.21986		16.9479	0.21518	16.7605	0.22252		16.9465	0.16488	16.7867	0.23049
17.0506	0.19293	16.8042	0.2199		17.0518	0.21514	16.8645	0.22262		17.0503	0.16471	16.8907	0.23059
17.1545	0.19302	16.9082	0.21991		17.1557	0.21495	16.9685	0.2226		17.1541	0.16484	16.9947	0.23074
17.2583	0.19291	17.0121	0.21976		17.2595	0.21477	17.0724	0.22268		17.2579	0.16478	17.0986	0.23089
17.3621	0.19287	17.1161	0.21988		17.3633	0.21462	17.1764	0.22266		17.3617	0.16488	17.2026	0.23076
17.466	0.19302	17.22	0.2198		17.4672	0.21453	17.2803	0.22266		17.4656	0.16488	17.3065	0.23076
17.5698	0.19293	17.324	0.2197		17.571	0.21432	17.3843	0.22266		17.5694	0.16488	17.4105	0.23089
17.6736	0.19287	17.4279	0.21993		17.6749	0.21418	17.4882	0.22273		17.6732	0.16478	17.5145	0.23072
17.7775	0.19287	17.5318	0.21972		17.7787	0.2142	17.5922	0.22264		17.777	0.16488	17.6184	0.23086
17.8813	0.19283	17.6358	0.21976		17.8826	0.21407	17.6961	0.22283		17.8808	0.16486	17.7224	0.23088
17.9852	0.19277	17.7398	0.2199		17.9864	0.21384	17.8001	0.22271		17.9846	0.16482	17.8263	0.23084
18.089	0.19285	17.8437	0.21963		18.0903	0.21367	17.9041	0.2226		18.0884	0.1648	17.9303	0.2307
18.1928	0.19289	17.9476	0.2198		18.1941	0.21363	18.008	0.22277		18.1922	0.16478	18.0343	0.23095
18.2967	0.19275	18.0516	0.21974		18.298	0.21344	18.112	0.22258		18.296	0.16484	18.1382	0.23116
18.4005	0.1927	18.1556	0.21974		18.4018	0.21334	18.2159	0.22262		18.3998	0.16484	18.2422	0.23088
18.5043	0.19268	18.2595	0.21982		18.5057	0.21336	18.3199	0.22273		18.5036	0.16474	18.3461	0.2312
18.6082	0.19272	18.3634	0.2199		18.6095	0.21308	18.4238	0.22252		18.6075	0.16478	18.4501	0.2311
18.712	0.19279	18.4674	0.21982		18.7133	0.21289	18.5278	0.22281		18.7113	0.16476	18.554	0.23112
18.8159	0.19277	18.5713	0.21976		18.8172	0.21292	18.6317	0.22275		18.8151	0.16484	18.658	0.23112
18.9197	0.19279	18.6753	0.21965		18.921	0.21277	18.7357	0.22283		18.9189	0.16478	18.762	0.23116
19.0235	0.19279	18.7793	0.21982		19.0249	0.21268	18.8396	0.22281		19.0227	0.16484	18.8659	0.2311
19.1274	0.19281	18.8832	0.21982		19.1287	0.21262	18.9436	0.22281		19.1265	0.16476	18.9699	0.23126
19.2312	0.19264	18.9871	0.21969		19.2326	0.21247	19.0475	0.22283		19.2303	0.16472	19.0738	0.2313
19.335	0.19285	19.0911	0.2197		19.3364	0.21231	19.1515	0.2226		19.3341	0.1648	19.1778	0.23135
19.4389	0.19277	19.195	0.21963		19.4403	0.21237	19.2554	0.22273		19.4379	0.16482	19.2818	0.23135
19.5427	0.1927	19.299	0.21974		19.5441	0.21214	19.3594	0.22294		19.5417	0.16474	19.3857	0.23126
19.6465	0.19281	19.4029	0.2197		19.648	0.21212	19.4633	0.22292		19.6455	0.16472	19.4897	0.2313
19.7504	0.1927	19.5069	0.21967		19.7518	0.21199	19.5673	0.22283		19.7493	0.16474	19.5936	0.23151
19.8542	0.19258	19.6108	0.21967		19.8557	0.2121	19.6713	0.2229		19.8531	0.16472	19.6976	0.23143
19.958	0.19275	19.7148	0.21961		19.9595	0.21176	19.7752	0.223		19.957	0.16469	19.8016	0.23141
20.0619	0.1927	19.8187	0.21963		20.0634	0.2118	19.8792	0.22302		20.0608	0.16482	19.9055	0.23151
20.1657	0.19264	19.9227	0.21965		20.1672	0.21151	19.9831	0.22294		20.1646	0.16478	20.0095	0.23152
20.2695	0.19262	20.0266	0.21976		20.271	0.21155	20.0871	0.22289		20.2684	0.16467	20.1135	0.23162
20.3734	0.1927	20.1306	0.21963		20.3749	0.21155	20.191	0.22294		20.3722	0.16467	20.2174	0.23152
20.4772	0.19275	20.2345	0.21961		20.4787	0.21159	20.295	0.22289		20.476	0.16482	20.3214	0.23151
20.5811	0.19253	20.3385	0.21961		20.5826	0.21128	20.3989	0.22308		20.5798	0.16465	20.4253	0.23156
20.6849	0.19262	20.4424	0.2197		20.6864	0.21121	20.5029	0.22289		20.6836	0.16471	20.5293	0.2317
20.7887	0.19266	20.5464	0.2197		20.7903	0.21109	20.6069	0.22289		20.7874	0.16463	20.6333	0.23168
20.8926	0.19262	20.6503	0.21959		20.8941	0.21113	20.7108	0.22294		20.8912	0.16463	20.7372	0.23164
20.9964	0.19272	20.7543	0.21969		20.998	0.21098	20.8148	0.22296		20.995	0.16469	20.8412	0.23172
21.1002	0.19268	20.8582	0.21942		21.1018	0.21092	20.9187	0.22296		21.0989	0.16469	20.9451	0.23181
21.2041	0.19258	20.9622	0.21963		21.2057	0.21092	21.0227	0.22313		21.2027	0.16465	21.0491	0.23158
21.3079	0.19264	21.0661	0.2194		21.3095	0.21069	21.1266	0.22294		21.3065	0.16451	21.1531	0.23175
21.4118	0.19264	21.1701	0.21967		21.4134	0.21067	21.2306	0.22289		21.4103	0.16461	21.257	0.23175
21.5156	0.19256	21.274	0.21951		21.5172	0.21063	21.3345	0.22308		21.5141	0.16465	21.361	0.23177
21.6194	0.19264	21.378	0.21951		21.6211	0.2106	21.4385	0.22306		21.6179	0.16463	21.4649	0.23191
21.7233	0.19277	21.4819	0.21957		21.7249	0.21048	21.5424	0.22317		21.7217	0.16448	21.5689	0.23166
21.8271	0.19262	21.5859	0.21953		21.8288	0.21052	21.6464	0.22306		21.8255	0.16471	21.6729	0.23172
21.9309	0.19251	21.6898	0.21957		21.9326	0.2105	21.7503	0.22321		21.9293	0.16438	21.7768	0.23189
22.0348	0.1927	21.7938	0.21942		22.0365	0.21037	21.8543	0.22317		22.0331	0.1645	21.8808	0.23185
22.1386	0.19266	21.8977	0.21944		22.1403	0.21027	21.9582	0.22306		22.1369	0.16455	21.9847	0.23194
22.2424	0.19268	22.0017	0.21953		22.2442	0.21018	22.0622	0.22313		22.2407	0.16467	22.0887	0.23175
22.3463	0.1927	22.1056	0.21953		22.348	0.21006	22.1661	0.22315		22.3446	0.16461	22.1927	0.23185
22.4501	0.19275	22.2096	0.21949		22.4519	0.21019	22.2701	0.22302		22.4484	0.16455	22.2966	0.23181
22.5539	0.19262	22.3135	0.21942		22.5557	0.21002	22.3741	0.22323		22.5522	0.16461	22.4006	0.23193
22.6578	0.19253	22.4175	0.21949		22.6595	0.21	22.478	0.22321		22.656	0.16465	22.5045	0.23208
22.7616	0.19258	22.5214	0.21936		22.7634	0.20981	22.582	0.22311		22.7598	0.16451	22.6085	0.23198
22.8654	0.1927	22.6254	0.21955		22.8672	0.20979	22.6859	0.22304		22.8636	0.16459	22.7125	0.23202
22.9693	0.19256	22.7293	0.21934		22.9711	0.2097	22.7899	0.22319		22.9674	0.16451	22.8164	0.232
23.0731	0.19275	22.8333	0.21944		23.0749	0.20968	22.8938	0.22331		23.0712	0.16434	22.9204	0.23215
23.177	0.1926	22.9372	0.21944		23.1788	0.20976	22.9978	0.22313		23.175	0.16457	23.0243	0.23215
23.2808	0.19275	23.0412	0.21942		23.2826	0.20962	23.1017	0.22319		23.2788	0.16451	23.1283	0.23215
23.3846	0.19247	23.1451	0.21944		23.3865	0.20964	23.2057	0.2234		23.3826	0.1644	23.2323	0.23212
23.4885	0.19275	23.2491	0.2194		23.4903	0.20955	23.3096	0.22327		23.4865	0.16448	23.3362	0.23196
23.5923	0.1926	23.353	0.2193		23.5942	0.20943	23.4136	0.22317		23.5903	0.16442	23.4402	0.23208
23.6961	0.1927	23.457	0.21934		23.698	0.20924	23.5175	0.22346		23.6941	0.16442	23.5441	0.23204
23.8	0.19258	23.5609	0.21938		23.8019	0.2093	23.6215	0.22329		23.7979	0.16448	23.6481	0.23212
23.9038	0.19264	23.6649	0.21934		23.9057	0.20936	23.7255	0.22334		23.9017	0.16434	23.7521	0.23221
24.0077	0.19272	23.7688	0.2193		24.0096	0.20924	23.8294	0.22338		24.0055	0.16417	23.856	0.23208
24.1115	0.19274	23.8728	0.21932		24.1134	0.20918	23.9334	0.22331		24.1093	0.1644	23.96	0.23225
24.2153	0.1927	23.9767	0.2193		24.2173	0.2092	24.0373	0.2235		24.2131	0.16432	24.0639	0.23217
24.3192	0.19262	24.0807	0.21917		24.3211	0.2092	24.1413	0.22332		24.3169	0.16444	24.1679	0.23215
24.423	0.19268	24.1846	0.21919		24.425	0.20903	24.2452	0.22348		24.4207	0.16419	24.2718	0.23227
24.5268	0.1927	24.2886	0.21928		24.5288	0.20907	24.3492	0.2234		24.5245	0.1643	24.3758	0.23236
24.6307	0.19253	24.3925	0.2193		24.6327	0.20894	24.4531	0.22342		24.6283	0.16438	24.4798	0.23231
24.7345	0.19272	24.4965	0.21923		24.7365	0.20884	24.5571	0.22342		24.7321	0.16429	24.5837	0.2325
24.8383	0.19264	24.6004	0.21917		24.8404	0.20876	24.661	0.2235		24.836	0.16421	24.6877	0.23225
24.9422	0.19281	24.7044	0.21925		24.9442	0.20869	24.765	0.2234		24.9398	0.1643	24.7916	0.23229
25.046	0.19268	24.8083	0.21921		25.0481	0.20888	24.869	0.22357		25.0436	0.16421	24.8956	0.23246
25.1499	0.19268	24.9123	0.21919		25.1519	0.20876	24.9729	0.22361		25.1474	0.16429	24.9996	0.23233
25.2537	0.1927	25.0162	0.21909		25.2558	0.20863	25.0769	0.22355		25.2512	0.16427	25.1035	0.23235
25.3575	0.19274	25.1202	0.21908		25.3596	0.20863	25.1808	0.22346		25.355	0.16427	25.2075	0.23242
25.4614	0.19283	25.2241	0.21917		25.4635	0.20857	25.2848	0.22352		25.4588	0.16419	25.3114	0.2324
25.5652	0.19272	25.3281	0.21913		25.5673	0.2085	25.3887	0.22374		25.5626	0.16417	25.4154	0.23259
25.669	0.19275	25.432	0.21909		25.6712	0.2084	25.4927	0.22355		25.6664	0.16415	25.5193	0.23244
25.7729	0.19272	25.536	0.21898		25.775	0.20842	25.5966	0.22363		25.7702	0.16411	25.6233	0.2324
25.8767	0.19277	25.6399	0.21904		25.8789	0.20836	25.7006	0.22352		25.874	0.16425	25.7273	0.23233
25.9805	0.19274	25.7439	0.21908		25.9827	0.20838	25.8045	0.22374		25.9778	0.16413	25.8312	0.23244
26.0844	0.19277	25.8478	0.21894		26.0866	0.20831	25.9085	0.22363		26.0816	0.16429	25.9352	0.23261
26.1882	0.19279	25.9518	0.21902		26.1904	0.2084	26.0124	0.22348		26.1854	0.16408	26.0391	0.23254
26.292	0.19279	26.0557	0.21898		26.2943	0.20823	26.1164	0.22353		26.2893	0.16415	26.1431	0.23261
26.3959	0.19275	26.1597	0.21904		26.3981	0.20821	26.2204	0.22374		26.3931	0.16404	26.2471	0.23254
26.4997	0.19275	26.2636	0.21908		26.502	0.2081	26.3243	0.22376		26.4969	0.16404	26.351	0.23257
26.6036	0.19274	26.3676	0.21904		26.6058	0.208	26.4283	0.2238		26.6007	0.16409	26.455	0.2325
26.7074	0.19274	26.4715	0.2189		26.7097	0.20811	26.5322	0.22376		26.7045	0.16408	26.5589	0.23246
26.8112	0.19283	26.5755	0.21904		26.8135	0.20815	26.6362	0.22376		26.8083	0.16406	26.6629	0.23267
26.9151	0.19291	26.6794	0.2189		26.9174	0.20804	26.7401	0.22378		26.9121	0.16402	26.7669	0.23261
27.0189	0.19277	26.7834	0.21902		27.0212	0.20796	26.8441	0.22378		27.0159	0.16396	26.8708	0.23261
27.1227	0.19283	26.8873	0.21898		27.1251	0.20787	26.948	0.22363		27.1197	0.16402	26.9748	0.23265
27.2266	0.19293	26.9913	0.219		27.2289	0.20798	27.052	0.22399		27.2235	0.16381	27.0787	0.23263
27.3304	0.19283	27.0952	0.21887		27.3328	0.20769	27.156	0.22392		27.3273	0.16388	27.1827	0.23263
27.4342	0.19293	27.1992	0.21885		27.4366	0.20779	27.2599	0.22397		27.4311	0.16383	27.2867	0.23267
27.5381	0.19283	27.3031	0.21881		27.5405	0.20775	27.3638	0.2239		27.5349	0.16398	27.3906	0.23278
27.6419	0.19274	27.4071	0.21887		27.6443	0.20773	27.4678	0.22395		27.6388	0.16392	27.4946	0.23275
27.7458	0.19277	27.511	0.21881		27.7482	0.20766	27.5718	0.22388		27.7426	0.16377	27.5985	0.23261
27.8496	0.19283	27.615	0.21881		27.852	0.20769	27.6757	0.22388		27.8464	0.16388	27.7025	0.23278
27.9534	0.19285	27.7189	0.21896		27.9559	0.20756	27.7797	0.2238		27.9502	0.16394	27.8064	0.23284
28.0573	0.19293	27.8229	0.21879		28.0598	0.20752	27.8836	0.22405		28.054	0.16383	27.9104	0.23278
28.1611	0.19293	27.9268	0.21888		28.1636	0.20754	27.9876	0.22399		28.1578	0.16383	28.0144	0.23282
28.2649	0.19293	28.0308	0.21902		28.2675	0.20756	28.0915	0.22397		28.2616	0.16385	28.1183	0.23273
28.3688	0.19295	28.1347	0.21879		28.3713	0.20743	28.1955	0.22413		28.3654	0.16385	28.2223	0.23282
28.4726	0.19283	28.2387	0.21877		28.4751	0.20735	28.2994	0.22405		28.4692	0.16369	28.3262	0.23267
28.5765	0.19291	28.3426	0.21887		28.579	0.20737	28.4034	0.22411		28.573	0.16366	28.4302	0.23277
28.6803	0.193	28.4466	0.21879		28.6828	0.20727	28.5073	0.22397		28.6768	0.16371	28.5342	0.23286
28.7841	0.19289	28.5505	0.21867		28.7867	0.20718	28.6113	0.22413		28.7807	0.16388	28.6381	0.23284
28.888	0.19293	28.6545	0.21879		28.8906	0.20745	28.7153	0.22411		28.8845	0.16371	28.7421	0.23305
28.9918	0.19295	28.7584	0.21875		28.9944	0.20727	28.8192	0.22413		28.9883	0.1635	28.846	0.23286
29.0956	0.19289	28.8624	0.21871		29.0983	0.20726	28.9231	0.22413		29.0921	0.16373	28.95	0.23288
29.1995	0.19298	28.9663	0.21883		29.2021	0.20718	29.0271	0.22422		29.1959	0.16358	29.054	0.23298
29.3033	0.19306	29.0703	0.21864		29.3059	0.2072	29.1311	0.22416		29.2997	0.16362	29.1579	0.23294
29.4071	0.19296	29.1742	0.21864		29.4098	0.20714	29.235	0.22413		29.4035	0.16356	29.2619	0.23299
29.511	0.19291	29.2782	0.21862		29.5136	0.20724	29.339	0.22422		29.5073	0.16362	29.3658	0.23288
29.6148	0.19308	29.3821	0.21858		29.6175	0.20708	29.4429	0.22415		29.6111	0.16358	29.4698	0.23288
29.7187	0.193	29.4861	0.21867		29.7214	0.20699	29.5469	0.22418		29.7149	0.16364	29.5738	0.23311
29.8225	0.19302	29.59	0.21852		29.8252	0.20708	29.6508	0.22415		29.8187	0.16364	29.6777	0.23311
29.9263	0.19306	29.694	0.21862		29.9291	0.20687	29.7548	0.22432		29.9225	0.16352	29.7817	0.23307
30.0302	0.193	29.7979	0.21858		30.0329	0.20691	29.8588	0.22422		30.0263	0.16362	29.8856	0.23301
30.134	0.19306	29.9019	0.21854		30.1368	0.20684	29.9627	0.22434		30.1302	0.16343	29.9896	0.23292
30.2378	0.19298	30.0058	0.2186		30.2406	0.20693	30.0667	0.22441		30.234	0.16348	30.0936	0.23301
30.3417	0.19298	30.1098	0.21852		30.3445	0.20689	30.1706	0.22424		30.3378	0.16337	30.1975	0.23309
30.4455	0.19302	30.2137	0.2186		30.4483	0.2068	30.2746	0.22445		30.4416	0.16341	30.3015	0.23315
30.5493	0.193	30.3177	0.21866		30.5522	0.20682	30.3785	0.22447		30.5454	0.1635	30.4054	0.23315
30.6532	0.1931	30.4216	0.21852		30.656	0.20678	30.4825	0.22445		30.6492	0.1635	30.5094	0.23319
30.757	0.1931	30.5256	0.2186		30.7599	0.20676	30.5864	0.22447		30.753	0.16339	30.6134	0.23315
30.8608	0.19302	30.6295	0.21841		30.8637	0.20676	30.6904	0.22447		30.8568	0.16327	30.7173	0.23309
30.9647	0.1931	30.7335	0.21843		30.9676	0.20672	30.7943	0.22451		30.9606	0.16337	30.8213	0.23307
31.0685	0.19293	30.8374	0.2186		31.0714	0.2067	30.8983	0.22453		31.0644	0.16324	30.9252	0.23317
31.1724	0.19306	30.9413	0.21833		31.1753	0.20661	31.0022	0.22457		31.1682	0.16343	31.0292	0.23309
31.2762	0.19312	31.0453	0.2185		31.2791	0.20649	31.1062	0.22458		31.272	0.16324	31.1331	0.23326
31.38	0.19304	31.1492	0.21835		31.383	0.20645	31.2101	0.2246		31.3758	0.16339	31.2371	0.2332
31.4839	0.19319	31.2532	0.21831		31.4868	0.2064	31.3141	0.22443		31.4796	0.16331	31.3411	0.23313
31.5877	0.19304	31.3572	0.21866		31.5907	0.20638	31.4181	0.22455		31.5835	0.16327	31.445	0.23319
31.6915	0.193	31.4611	0.21854		31.6945	0.20634	31.522	0.22457		31.6873	0.16324	31.549	0.2332
31.7954	0.19319	31.5651	0.21848		31.7984	0.20644	31.626	0.22458		31.7911	0.16331	31.6529	0.23317
31.8992	0.19312	31.669	0.21846		31.9022	0.20642	31.7299	0.22455		31.8949	0.1632	31.7569	0.23324
32.0031	0.19308	31.773	0.21845		32.0061	0.20636	31.8339	0.22451		31.9987	0.16303	31.8609	0.23319
32.1069	0.193	31.8769	0.21845		32.1099	0.2063	31.9378	0.22455		32.1025	0.1631	31.9648	0.23317
32.2107	0.1931	31.9809	0.21845		32.2138	0.20626	32.0418	0.22474		32.2063	0.1631	32.0688	0.23322
32.3146	0.1931	32.0848	0.21826		32.3177	0.20623	32.1457	0.22479		32.3101	0.16308	32.1727	0.23322
32.4184	0.19317	32.1887	0.21831		32.4215	0.20619	32.2497	0.22468		32.4139	0.16314	32.2767	0.23349
32.5222	0.19321	32.2927	0.21837		32.5254	0.20611	32.3537	0.22464		32.5177	0.1631	32.3807	0.23345
32.6261	0.19321	32.3967	0.21843		32.6292	0.20624	32.4576	0.22464		32.6215	0.16306	32.4846	0.23317
32.7299	0.19325	32.5006	0.21824		32.7331	0.20617	32.5616	0.22477		32.7253	0.16303	32.5886	0.23343
32.8337	0.1931	32.6046	0.21826		32.8369	0.20605	32.6655	0.22481		32.8292	0.16301	32.6925	0.23332
32.9376	0.19338	32.7085	0.21837		32.9408	0.20605	32.7695	0.22476		32.933	0.16282	32.7965	0.23334
33.0414	0.19316	32.8124	0.21829		33.0446	0.20613	32.8734	0.22477		33.0368	0.16299	32.9004	0.23345
33.1452	0.19319	32.9164	0.2182		33.1485	0.20609	32.9774	0.22487		33.1406	0.16285	33.0044	0.23343
33.2491	0.19306	33.0204	0.2182		33.2523	0.20596	33.0813	0.22493		33.2444	0.16287	33.1084	0.23353
33.3529	0.19319	33.1243	0.2182		33.3562	0.20603	33.1853	0.22497		33.3482	0.16293	33.2123	0.23334
33.4567	0.19323	33.2283	0.21831		33.46	0.2059	33.2892	0.22495		33.452	0.16289	33.3163	0.23347
33.5606	0.19325	33.3322	0.21826		33.5639	0.2059	33.3932	0.22487		33.5558	0.16283	33.4202	0.23345
33.6644	0.19319	33.4361	0.21814		33.6677	0.20588	33.4971	0.22477		33.6596	0.16283	33.5242	0.23351
33.7683	0.19327	33.5401	0.21822		33.7716	0.20582	33.6011	0.225		33.7634	0.1627	33.6282	0.23353
33.8721	0.19327	33.6441	0.2182		33.8755	0.20586	33.7051	0.225		33.8672	0.16287	33.7321	0.23343
33.9759	0.19325	33.748	0.21822		33.9793	0.20586	33.809	0.22498		33.971	0.16291	33.8361	0.23349
34.0798	0.19314	33.852	0.21824		34.0832	0.20588	33.913	0.2251		34.0749	0.16253	33.94	0.23349
34.1836	0.19327	33.9559	0.21818		34.187	0.20558	34.0169	0.22495		34.1787	0.1627	34.044	0.23343
34.2874	0.19329	34.0598	0.21826		34.2909	0.20571	34.1209	0.22519		34.2825	0.16276	34.148	0.23364
34.3913	0.19319	34.1638	0.21812		34.3947	0.20563	34.2248	0.22506		34.3863	0.16264	34.2519	0.23353
34.4951	0.19325	34.2677	0.2182		34.4986	0.20561	34.3288	0.22497		34.4901	0.1627	34.3559	0.23359
34.599	0.19327	34.3717	0.2182		34.6024	0.20556	34.4327	0.22518		34.5939	0.16257	34.4598	0.23355
34.7028	0.19327	34.4757	0.2181		34.7063	0.20561	34.5367	0.22512		34.6977	0.16262	34.5638	0.23364
34.8066	0.19325	34.5796	0.21812		34.8101	0.20558	34.6406	0.22525		34.8015	0.16282	34.6677	0.2338
34.9105	0.1934	34.6835	0.2181		34.914	0.20546	34.7446	0.22514		34.9053	0.16259	34.7717	0.23353
35.0143	0.19329	34.7875	0.21806		35.0178	0.20544	34.8486	0.22518		35.0091	0.16257	34.8757	0.23366
35.1181	0.19342	34.8914	0.21816		35.1217	0.2056	34.9525	0.22544		35.1129	0.16257	34.9796	0.23376
35.222	0.1934	34.9954	0.21806		35.2255	0.2055	35.0565	0.22519		35.2167	0.16247	35.0836	0.23366
35.3258	0.19331	35.0993	0.21822		35.3294	0.20542	35.1604	0.22508		35.3206	0.16255	35.1875	0.23368
35.4296	0.19319	35.2033	0.21808		35.4332	0.20525	35.2644	0.22521		35.4244	0.16234	35.2915	0.2337
35.5335	0.19336	35.3072	0.21801		35.5371	0.20529	35.3683	0.22533		35.5282	0.16243	35.3955	0.2337
35.6373	0.19325	35.4112	0.21806		35.6409	0.20539	35.4723	0.22529		35.632	0.16249	35.4994	0.23378
35.7411	0.19331	35.5151	0.21806		35.7448	0.20533	35.5762	0.22537		35.7358	0.16243	35.6034	0.23368
35.845	0.19346	35.6191	0.21803		35.8486	0.20527	35.6802	0.22525		35.8396	0.16241	35.7073	0.23376
35.9488	0.19344	35.723	0.21818		35.9525	0.20521	35.7841	0.22527		35.9434	0.16238	35.8113	0.23374
36.0527	0.19346	35.827	0.21806		36.0564	0.20521	35.8881	0.22533		36.0472	0.16234	35.9153	0.23376
36.1565	0.19331	35.9309	0.21805		36.1602	0.20546	35.992	0.22542		36.151	0.16226	36.0192	0.23376
36.2603	0.19336	36.0349	0.21803		36.2641	0.20519	36.096	0.22546		36.2548	0.16243	36.1232	0.23374
36.3642	0.19335	36.1388	0.21814		36.3679	0.20519	36.2	0.22548		36.3586	0.16238	36.2271	0.23387
36.468	0.19338	36.2428	0.2182		36.4718	0.20518	36.3039	0.22552		36.4624	0.1622	36.3311	0.23387
36.5718	0.19335	36.3467	0.21799		36.5756	0.20512	36.4079	0.22558		36.5663	0.1622	36.435	0.23389
36.6757	0.19335	36.4507	0.21808		36.6795	0.20518	36.5118	0.22552		36.6701	0.16219	36.539	0.23378
36.7795	0.19338	36.5546	0.21803		36.7833	0.20497	36.6158	0.22552		36.7739	0.16219	36.643	0.23397
36.8834	0.19335	36.6586	0.21799		36.8872	0.20502	36.7197	0.22548		36.8777	0.16209	36.7469	0.23385
36.9872	0.19336	36.7625	0.21793		36.991	0.20512	36.8237	0.22565		36.9815	0.16199	36.8509	0.23374
37.091	0.19348	36.8665	0.21805		37.0949	0.20495	36.9276	0.22563		37.0853	0.16201	36.9548	0.23383
37.1949	0.1935	36.9704	0.21791		37.1987	0.20485	37.0316	0.22565		37.1891	0.16217	37.0588	0.23393
37.2987	0.19344	37.0744	0.21806		37.3026	0.20493	37.1355	0.22567		37.2929	0.16207	37.1628	0.23395
37.4025	0.19348	37.1783	0.21801		37.4064	0.20495	37.2395	0.22563		37.3967	0.16203	37.2667	0.23391
37.5064	0.1935	37.2823	0.21795		37.5103	0.20498	37.3434	0.22573		37.5005	0.16203	37.3707	0.23399
37.6102	0.19342	37.3862	0.21806		37.6142	0.20487	37.4474	0.22565		37.6043	0.16209	37.4746	0.23404
37.7141	0.19344	37.4902	0.21795		37.718	0.20479	37.5513	0.22586		37.7082	0.16207	37.5786	0.23401
37.8179	0.1934	37.5941	0.21795		37.8218	0.20487	37.6553	0.22575		37.812	0.16196	37.6825	0.23401
37.9217	0.19342	37.6981	0.21805		37.9257	0.20477	37.7593	0.22573		37.9158	0.16186	37.7865	0.23406
38.0256	0.19342	37.802	0.21797		38.0296	0.20479	37.8632	0.22573		38.0196	0.16182	37.8905	0.23412
38.1294	0.1934	37.906	0.21806		38.1334	0.20476	37.9671	0.22571		38.1234	0.16175	37.9944	0.23406
38.2332	0.19346	38.0099	0.21793		38.2373	0.20476	38.0711	0.2259		38.2272	0.16177	38.0984	0.2341
38.3371	0.1935	38.1139	0.21789		38.3411	0.20468	38.175	0.22581		38.331	0.16192	38.2024	0.23404
38.4409	0.19352	38.2178	0.21785		38.445	0.20468	38.279	0.22592		38.4348	0.16182	38.3063	0.23406
38.5447	0.19344	38.3218	0.21785		38.5488	0.20468	38.383	0.22596		38.5386	0.16177	38.4103	0.2341
38.6486	0.19354	38.4257	0.21784		38.6527	0.20458	38.4869	0.22582		38.6424	0.16177	38.5142	0.2341
38.7524	0.1935	38.5297	0.21785		38.7565	0.2047	38.5909	0.2259		38.7462	0.16161	38.6182	0.23399
38.8562	0.19352	38.6336	0.21785		38.8604	0.2047	38.6948	0.22596		38.85	0.16178	38.7221	0.2342
38.9601	0.19354	38.7376	0.21784		38.9642	0.20458	38.7988	0.22588		38.9538	0.16161	38.8261	0.23418
39.0639	0.19352	38.8415	0.2177		39.0681	0.2046	38.9027	0.22598		39.0577	0.16169	38.9301	0.23406
39.1677	0.19352	38.9455	0.21782		39.1719	0.20451	39.0067	0.22594		39.1615	0.16154	39.034	0.2341
39.2716	0.19363	39.0494	0.21787		39.2758	0.20457	39.1106	0.226		39.2653	0.16152	39.138	0.23425
39.3754	0.19354	39.1534	0.2177		39.3796	0.20447	39.2146	0.22596		39.3691	0.1615	39.2419	0.23427
39.4793	0.19354	39.2573	0.21776		39.4835	0.2046	39.3185	0.22603		39.4729	0.16154	39.3459	0.23435
39.5831	0.19363	39.3613	0.21789		39.5874	0.20432	39.4225	0.22607		39.5767	0.16142	39.4498	0.23429
39.6869	0.19342	39.4652	0.21785		39.6912	0.20437	39.5264	0.22594		39.6805	0.16159	39.5538	0.23429
39.7908	0.19357	39.5692	0.21768		39.7951	0.20439	39.6304	0.22605		39.7843	0.16152	39.6578	0.23427
39.8946	0.19357	39.6731	0.21787		39.8989	0.20434	39.7343	0.22621		39.8881	0.16129	39.7617	0.23433
39.9984	0.19356	39.7771	0.2178		40.0028	0.20434	39.8383	0.22613		39.9919	0.16135	39.8657	0.23437
40.1023	0.19344	39.881	0.2178		40.1066	0.20432	39.9422	0.22626		40.0957	0.16138	39.9696	0.23422
40.2061	0.1935	39.985	0.21782		40.2105	0.2042	40.0462	0.22623		40.1995	0.16131	40.0736	0.23431
40.31	0.19365	40.0889	0.21776		40.3143	0.20418	40.1501	0.22619		40.3033	0.16131	40.1776	0.23445
40.4138	0.19359	40.1929	0.2178		40.4182	0.20424	40.2541	0.2263		40.4071	0.16129	40.2815	0.23443
40.5176	0.1934	40.2968	0.21778		40.522	0.20422	40.358	0.22621		40.5109	0.16125	40.3855	0.23446
40.6215	0.19357	40.4008	0.21776		40.6259	0.20428	40.462	0.22636		40.6148	0.16127	40.4894	0.23437
40.7253	0.19352	40.5047	0.21784		40.7297	0.20416	40.5659	0.2263		40.7186	0.16129	40.5934	0.23448
40.8291	0.19357	40.6087	0.21782		40.8336	0.20436	40.6699	0.22651		40.8224	0.16123	40.6974	0.23452
40.933	0.19354	40.7126	0.21772		40.9374	0.20411	40.7738	0.2263		40.9262	0.16115	40.8013	0.23473
41.0368	0.19348	40.8166	0.21785		41.0413	0.20415	40.8778	0.22634		41.03	0.16106	40.9053	0.23445
41.1406	0.19354	40.9205	0.21774		41.1452	0.20407	40.9817	0.22644		41.1338	0.16112	41.0092	0.2345
41.2445	0.19348	41.0245	0.21772		41.249	0.20395	41.0857	0.22644		41.2376	0.16112	41.1132	0.23471
41.3483	0.19344	41.1284	0.21764		41.3528	0.20399	41.1897	0.22645		41.3414	0.16098	41.2171	0.23464
41.4522	0.19356	41.2324	0.21774		41.4567	0.20409	41.2936	0.22634		41.4452	0.16104	41.3211	0.23466
41.556	0.19354	41.3363	0.21772		41.5606	0.20407	41.3976	0.22644		41.549	0.16102	41.4251	0.23458
41.6598	0.19354	41.4403	0.2177		41.6644	0.20394	41.5015	0.22651		41.6528	0.161	41.529	0.23466
41.7637	0.19356	41.5442	0.2177		41.7683	0.2039	41.6054	0.22661		41.7566	0.16075	41.633	0.23469
41.8675	0.1935	41.6482	0.2177		41.8721	0.20388	41.7094	0.22653		41.8604	0.16104	41.737	0.23462
41.9713	0.19348	41.7521	0.21763		41.976	0.20384	41.8134	0.22665		41.9642	0.16089	41.8409	0.23466
42.0752	0.1935	41.8561	0.21772		42.0798	0.20376	41.9173	0.22668		42.068	0.16096	41.9449	0.23479
42.179	0.19371	41.96	0.21759		42.1837	0.20371	42.0213	0.22659		42.1718	0.16073	42.0488	0.2346
42.2829	0.19365	42.0639	0.21764		42.2875	0.20374	42.1252	0.22655		42.2757	0.16075	42.1528	0.23479
42.3867	0.19363	42.1679	0.21761		42.3914	0.20388	42.2292	0.2267		42.3795	0.16085	42.2567	0.23473
42.4905	0.19352	42.2719	0.21774		42.4952	0.2038	42.3331	0.22672		42.4833	0.16081	42.3607	0.23471
42.5944	0.19367	42.3758	0.21766		42.5991	0.20376	42.4371	0.22668		42.5871	0.16064	42.4646	0.23481
42.6982	0.19375	42.4798	0.21768		42.7029	0.20374	42.541	0.22682		42.6909	0.16058	42.5686	0.23473
42.802	0.19367	42.5837	0.21772		42.8068	0.20363	42.645	0.22676		42.7947	0.16075	42.6726	0.23492
42.9059	0.19367	42.6876	0.21774		42.9106	0.20361	42.7489	0.2267		42.8985	0.16066	42.7765	0.23479
43.0097	0.19365	42.7916	0.21757		43.0145	0.20353	42.8529	0.22674		43.0023	0.16056	42.8805	0.23485
43.1135	0.19363	42.8955	0.21764		43.1183	0.20346	42.9568	0.22678		43.1061	0.16051	42.9845	0.23494
43.2174	0.19363	42.9995	0.21757		43.2222	0.20357	43.0608	0.22691		43.2099	0.1606	43.0884	0.23479
43.3212	0.19367	43.1035	0.21763		43.3261	0.2035	43.1647	0.22693		43.3137	0.16058	43.1924	0.23498
43.425	0.19371	43.2074	0.21761		43.4299	0.20361	43.2687	0.22682		43.4175	0.16047	43.2963	0.235
43.5289	0.19356	43.3113	0.21772		43.5337	0.20344	43.3726	0.22695		43.5213	0.16039	43.4003	0.235
43.6327	0.19363	43.4153	0.21778		43.6376	0.20348	43.4766	0.22689		43.6251	0.16051	43.5042	0.23504
43.7366	0.19369	43.5192	0.21764		43.7415	0.2035	43.5805	0.22689		43.7289	0.16045	43.6082	0.23488
43.8404	0.19357	43.6232	0.21768		43.8453	0.20359	43.6845	0.22707		43.8327	0.16037	43.7122	0.235
43.9442	0.19361	43.7271	0.21749		43.9492	0.20336	43.7884	0.22699		43.9366	0.16031	43.8161	0.23508
44.0481	0.19369	43.8311	0.21764		44.053	0.20336	43.8924	0.22708		44.0404	0.16022	43.9201	0.23508
44.1519	0.19356	43.935	0.21761		44.1569	0.20329	43.9963	0.22695		44.1442	0.16028	44.024	0.23506
44.2557	0.19365	44.039	0.21757		44.2607	0.20336	44.1003	0.22705		44.248	0.1603	44.128	0.23509
44.3596	0.19388	44.1429	0.21768		44.3646	0.20329	44.2043	0.2272		44.3518	0.16033	44.232	0.23515
44.4634	0.19357	44.2469	0.21768		44.4684	0.20327	44.3082	0.22714		44.4556	0.16028	44.3359	0.23509
44.5673	0.19369	44.3508	0.21745		44.5723	0.20332	44.4121	0.22716		44.5594	0.16012	44.4399	0.23513
44.6711	0.19369	44.4548	0.21763		44.6761	0.20319	44.5161	0.22716		44.6632	0.16012	44.5438	0.23529
44.7749	0.19371	44.5587	0.21753		44.78	0.20319	44.6201	0.22722		44.767	0.16022	44.6478	0.23509
44.8788	0.19361	44.6627	0.21738		44.8838	0.20334	44.724	0.22714		44.8708	0.16016	44.7518	0.23527
44.9826	0.19378	44.7666	0.21745		44.9877	0.20321	44.828	0.2272		44.9746	0.16012	44.8557	0.23515
45.0864	0.19357	44.8706	0.21764		45.0915	0.20313	44.9319	0.22729		45.0784	0.16005	44.9597	0.23525
45.1903	0.19369	44.9745	0.21761		45.1954	0.20321	45.0359	0.22737		45.1822	0.15997	45.0636	0.23529
45.2941	0.19367	45.0785	0.21755		45.2993	0.20321	45.1398	0.22726		45.286	0.16003	45.1676	0.23525
45.398	0.19356	45.1824	0.21743		45.4031	0.2031	45.2438	0.22729		45.3899	0.15988	45.2715	0.23527
45.5018	0.19377	45.2864	0.21759		45.507	0.20308	45.3477	0.22741		45.4937	0.15995	45.3755	0.23548
45.6056	0.19371	45.3903	0.21759		45.6108	0.20298	45.4517	0.22724		45.5975	0.15993	45.4795	0.23532
45.7095	0.1938	45.4943	0.21755		45.7147	0.20298	45.5556	0.22737		45.7013	0.15984	45.5834	0.2353
45.8133	0.19371	45.5982	0.21763		45.8185	0.20294	45.6596	0.22737		45.8051	0.15989	45.6874	0.2354
45.9171	0.19369	45.7022	0.21759		45.9224	0.2029	45.7635	0.22752		45.9089	0.15986	45.7914	0.23536
46.021	0.19382	45.8061	0.21747		46.0262	0.20298	45.8675	0.22756		46.0127	0.15976	45.8953	0.23561
46.1248	0.19365	45.9101	0.21759		46.1301	0.2029	45.9714	0.22756		46.1165	0.15974	45.9993	0.23544
46.2287	0.19377	46.014	0.21751		46.2339	0.203	46.0754	0.22758		46.2203	0.15989	46.1032	0.23555
46.3325	0.1938	46.118	0.21743		46.3378	0.20294	46.1793	0.22737		46.3241	0.15968	46.2072	0.23548
46.4363	0.19371	46.2219	0.21755		46.4416	0.20285	46.2833	0.22764		46.4279	0.15959	46.3111	0.23561
46.5401	0.19382	46.3259	0.21749		46.5455	0.20273	46.3872	0.22768		46.5317	0.15967	46.4151	0.23555
46.644	0.19373	46.4298	0.21763		46.6493	0.20285	46.4912	0.22768		46.6355	0.15951	46.5191	0.23565
46.7478	0.19369	46.5338	0.21751		46.7532	0.20279	46.5951	0.22769		46.7393	0.15961	46.623	0.23551
46.8517	0.1939	46.6377	0.21747		46.8571	0.20277	46.6991	0.22758		46.8431	0.15938	46.727	0.23565
46.9555	0.19369	46.7417	0.21757		46.9609	0.20271	46.803	0.22783		46.9469	0.15946	46.8309	0.23569
47.0593	0.19377	46.8456	0.21755		47.0647	0.20268	46.907	0.22758		47.0508	0.15953	46.9349	0.23565
47.1632	0.19377	46.9496	0.21763		47.1686	0.20264	47.011	0.22779		47.1546	0.15953	47.0389	0.23578
47.267	0.19378	47.0535	0.21749		47.2725	0.20262	47.1149	0.22762		47.2584	0.15953	47.1428	0.23569
47.3708	0.1938	47.1575	0.21745		47.3763	0.20266	47.2189	0.22769		47.3622	0.15938	47.2468	0.2358
47.4747	0.19382	47.2614	0.21755		47.4802	0.2026	47.3228	0.22773		47.466	0.1594	47.3507	0.23572
47.5785	0.19365	47.3654	0.21749		47.584	0.20258	47.4267	0.22783		47.5698	0.15926	47.4547	0.23571
47.6824	0.19382	47.4693	0.21743		47.6879	0.20258	47.5307	0.22794		47.6736	0.15942	47.5587	0.23576
47.7862	0.19382	47.5733	0.21747		47.7917	0.2026	47.6347	0.22792		47.7774	0.15938	47.6626	0.23574
47.89	0.19369	47.6772	0.21753		47.8956	0.20248	47.7386	0.22796		47.8812	0.15925	47.7666	0.2358
47.9939	0.19384	47.7812	0.21757		47.9994	0.2025	47.8426	0.22794		47.985	0.15925	47.8706	0.23582
48.0977	0.19363	47.8851	0.21742		48.1033	0.2025	47.9465	0.22781		48.0888	0.15925	47.9745	0.23595
48.2015	0.19384	47.9891	0.21742		48.2071	0.20256	48.0505	0.22792		48.1926	0.15919	48.0785	0.2359
48.3054	0.19367	48.093	0.21745		48.311	0.20239	48.1544	0.22802		48.2964	0.15921	48.1824	0.23584
48.4092	0.19384	48.197	0.21753		48.4148	0.20245	48.2584	0.22808		48.4002	0.15904	48.2864	0.23599
48.513	0.19378	48.3009	0.21742		48.5187	0.20237	48.3623	0.22815		48.504	0.15913	48.3903	0.23605
48.6169	0.19375	48.4049	0.21755		48.6225	0.20239	48.4663	0.22813		48.6078	0.15902	48.4943	0.23599
48.7207	0.19386	48.5088	0.21743		48.7264	0.20229	48.5702	0.2281		48.7116	0.1589	48.5983	0.23595
48.8246	0.19378	48.6128	0.21742		48.8302	0.20243	48.6742	0.2281		48.8154	0.15898	48.7022	0.23605
48.9284	0.19371	48.7167	0.21749		48.9341	0.20235	48.7781	0.22823		48.9192	0.15886	48.8062	0.23609
49.0322	0.19367	48.8207	0.21742		49.038	0.20229	48.8821	0.22817		49.0231	0.15875	48.9101	0.23609
49.1361	0.1938	48.9246	0.21747		49.1418	0.20243	48.986	0.22821		49.1269	0.15904	49.0141	0.23616
49.2399	0.19375	49.0286	0.21742		49.2457	0.20239	49.09	0.22829		49.2307	0.159	49.1181	0.23613
49.3437	0.19378	49.1325	0.21755		49.3495	0.20226	49.1939	0.22821		49.3345	0.15875	49.222	0.2363
49.4476	0.19375	49.2365	0.21745		49.4534	0.20226	49.2979	0.22829		49.4383	0.15875	49.326	0.23607
49.5514	0.1938	49.3404	0.21742		49.5572	0.20226	49.4018	0.22846		49.5421	0.15879	49.4299	0.23628
49.6553	0.19382	49.4444	0.21751		49.6611	0.20205	49.5058	0.22827		49.6459	0.15879	49.5339	0.2363
49.7591	0.19378	49.5483	0.21736		49.7649	0.20216	49.6097	0.22831		49.7497	0.15871	49.6379	0.23622
49.8629	0.19388	49.6523	0.21743		49.8688	0.20203	49.7137	0.22832		49.8535	0.15867	49.7418	0.23624
49.9668	0.19373	49.7562	0.21743		49.9726	0.20214	49.8176	0.22844		49.9573	0.15869	49.8458	0.23634
50.0706	0.1938	49.8602	0.21736		50.0765	0.20199	49.9216	0.22842		50.0611	0.15858	49.9497	0.23634
50.1744	0.19394	49.9641	0.21738		50.1803	0.20199	50.0255	0.22844		50.1649	0.1586	50.0537	0.23641
50.2783	0.19384	50.0681	0.21745		50.2842	0.20207	50.1295	0.22855		50.2687	0.15873	50.1577	0.23639
50.3821	0.19382	50.172	0.21738		50.388	0.20205	50.2334	0.22848		50.3725	0.15846	50.2616	0.23635
50.4859	0.19378	50.276	0.2174		50.4919	0.20195	50.3374	0.22863		50.4763	0.15839	50.3656	0.23647
50.5898	0.1938	50.3799	0.21753		50.5957	0.20187	50.4413	0.22857		50.5802	0.15846	50.4695	0.23645
50.6936	0.1938	50.4839	0.21749		50.6996	0.20203	50.5453	0.22853		50.684	0.15842	50.5735	0.23643
50.7974	0.1938	50.5878	0.21755		50.8034	0.20193	50.6492	0.22859		50.7878	0.15835	50.6775	0.23647
50.9013	0.19386	50.6918	0.21749		50.9073	0.20197	50.7532	0.22871		50.8916	0.15827	50.7814	0.23658
51.0051	0.19359	50.7957	0.21738		51.0111	0.2018	50.8571	0.22869		50.9954	0.15829	50.8854	0.2366
51.109	0.19371	50.8997	0.21757		51.115	0.20184	50.9611	0.22861		51.0992	0.15833	50.9893	0.2366
51.2128	0.19377	51.0036	0.21747		51.2189	0.20172	51.065	0.22871		51.203	0.15823	51.0933	0.23656
51.3166	0.19375	51.1076	0.21738		51.3227	0.20184	51.169	0.22882		51.3068	0.15829	51.1972	0.23662
51.4205	0.19377	51.2115	0.2174		51.4265	0.2018	51.273	0.22882		51.4106	0.15823	51.3012	0.23668
51.5243	0.19384	51.3155	0.21743		51.5304	0.20174	51.3769	0.22876		51.5144	0.15821	51.4052	0.23664
51.6281	0.1938	51.4194	0.21751		51.6343	0.20184	51.4809	0.22882		51.6182	0.15808	51.5091	0.23672
51.732	0.19367	51.5234	0.21749		51.7381	0.20182	51.5848	0.22895		51.722	0.15799	51.6131	0.23655
51.8358	0.19378	51.6273	0.2173		51.842	0.20172	51.6888	0.22886		51.8258	0.15808	51.7171	0.23681
51.9397	0.1938	51.7313	0.2174		51.9458	0.20157	51.7927	0.22913		51.9296	0.15806	51.821	0.23685
52.0435	0.19375	51.8352	0.21743		52.0497	0.20161	51.8967	0.22895		52.0334	0.15802	51.925	0.23693
52.1473	0.19369	51.9392	0.2174		52.1535	0.20178	52.0006	0.22892		52.1372	0.15793	52.0289	0.23691
52.2512	0.19373	52.0431	0.21721		52.2574	0.20165	52.1046	0.22909		52.2411	0.15797	52.1329	0.23676
52.355	0.19375	52.1471	0.21747		52.3612	0.20163	52.2085	0.22915		52.3449	0.15785	52.2369	0.23687
52.4588	0.19373	52.251	0.21753		52.4651	0.20147	52.3125	0.22907		52.4487	0.15787	52.3408	0.23698
52.5627	0.19371	52.355	0.21734		52.5689	0.20151	52.4164	0.22913		52.5525	0.15772	52.4448	0.23689
52.6665	0.19363	52.4589	0.21743		52.6728	0.20151	52.5204	0.22926		52.6563	0.15778	52.5487	0.23698
52.7704	0.19382	52.5629	0.21726		52.7766	0.20165	52.6243	0.22922		52.7601	0.15778	52.6527	0.23704
52.8742	0.19369	52.6668	0.21755		52.8805	0.20163	52.7283	0.22907		52.8639	0.15772	52.7567	0.23702
52.978	0.19373	52.7708	0.21721		52.9843	0.20145	52.8322	0.22918		52.9677	0.15776	52.8606	0.23704
53.0819	0.19377	52.8747	0.21738		53.0882	0.20145	52.9362	0.22932		53.0715	0.15776	52.9646	0.237
53.1857	0.19386	52.9787	0.21751		53.192	0.20144	53.0401	0.22926		53.1753	0.15776	53.0685	0.23704
53.2895	0.19382	53.0826	0.21745		53.2959	0.2014	53.1441	0.22936		53.2791	0.15753	53.1725	0.23704
53.3934	0.19384	53.1866	0.21736		53.3997	0.20136	53.248	0.22926		53.3829	0.15762	53.2764	0.23714
53.4972	0.19369	53.2905	0.21743		53.5036	0.2014	53.352	0.22941		53.4867	0.15753	53.3804	0.23727
53.601	0.19378	53.3945	0.21745		53.6074	0.20121	53.4559	0.22928		53.5905	0.1576	53.4844	0.23723
53.7049	0.19378	53.4984	0.21738		53.7113	0.20124	53.5599	0.22951		53.6943	0.15755	53.5883	0.23719
53.8087	0.19373	53.6024	0.21749		53.8151	0.20134	53.6638	0.22943		53.7981	0.15749	53.6923	0.23729
53.9126	0.19388	53.7063	0.21734		53.919	0.20124	53.7678	0.22947		53.9019	0.15736	53.7962	0.23723
54.0164	0.19371	53.8103	0.2174		54.0228	0.20121	53.8717	0.22943		54.0058	0.15753	53.9002	0.23731
54.1202	0.19367	53.9142	0.21745		54.1267	0.20134	53.9757	0.22947		54.1096	0.15736	54.0042	0.23727
54.2241	0.19377	54.0182	0.2174		54.2305	0.20128	54.0797	0.22964		54.2134	0.15732	54.1081	0.23729
54.3279	0.19373	54.1221	0.21743		54.3344	0.20115	54.1836	0.22968		54.3172	0.15726	54.2121	0.23729
54.4317	0.19382	54.2261	0.21745		54.4382	0.20117	54.2876	0.22958		54.421	0.15732	54.316	0.23756
54.5356	0.1939	54.33	0.2174		54.5421	0.20121	54.3915	0.22977		54.5248	0.15726	54.42	0.23742
54.6394	0.19388	54.434	0.2173		54.6459	0.20105	54.4954	0.22966		54.6286	0.15724	54.524	0.23746
54.7433	0.1938	54.5379	0.2174		54.7498	0.20109	54.5994	0.22968		54.7324	0.15711	54.6279	0.23754
54.8471	0.19365	54.6419	0.21751		54.8536	0.20113	54.7034	0.22989		54.8362	0.15716	54.7319	0.23754
54.9509	0.19378	54.7458	0.21738		54.9575	0.20123	54.8073	0.22976		54.94	0.15703	54.8359	0.23758
55.0548	0.1938	54.8498	0.21742		55.0613	0.20107	54.9113	0.22985		55.0438	0.15707	54.9398	0.23765
55.1586	0.19375	54.9537	0.21738		55.1652	0.2009	55.0152	0.22987		55.1476	0.15711	55.0438	0.23763
55.2624	0.1938	55.0577	0.21742		55.269	0.20098	55.1192	0.22977		55.2514	0.15692	55.1477	0.23771
55.3663	0.19375	55.1616	0.21747		55.3729	0.201	55.2231	0.23		55.3552	0.15701	55.2517	0.23769
55.4701	0.19378	55.2656	0.21745		55.4767	0.20098	55.3271	0.22998		55.459	0.15688	55.3556	0.23765
55.5739	0.19388	55.3695	0.2174		55.5806	0.20092	55.431	0.22997		55.5628	0.15695	55.4596	0.23763
55.6778	0.19382	55.4735	0.21742		55.6844	0.20092	55.535	0.22998		55.6666	0.15697	55.5636	0.23777
55.7816	0.19377	55.5774	0.21738		55.7883	0.20102	55.6389	0.2301		55.7705	0.1568	55.6675	0.23769
55.8855	0.19378	55.6814	0.21743		55.8921	0.20088	55.7429	0.22998		55.8743	0.15686	55.7715	0.23775
55.9893	0.19394	55.7853	0.21736		55.996	0.20082	55.8468	0.22995		55.9781	0.15673	55.8754	0.23798
56.0931	0.19375	55.8893	0.21749		56.0998	0.20075	55.9508	0.2301		56.0819	0.15671	55.9794	0.23792
56.197	0.19378	55.9932	0.21734		56.2037	0.20075	56.0547	0.23019		56.1857	0.15671	56.0834	0.23796
56.3008	0.19371	56.0972	0.21732		56.3075	0.20086	56.1587	0.23		56.2895	0.15667	56.1873	0.23786
56.4046	0.1938	56.2011	0.21742		56.4114	0.20081	56.2626	0.23027		56.3933	0.15671	56.2913	0.23798
56.5085	0.19369	56.3051	0.21745		56.5152	0.20075	56.3666	0.23016		56.4971	0.15661	56.3952	0.238
56.6123	0.19386	56.409	0.21736		56.6191	0.20084	56.4705	0.23025		56.6009	0.15661	56.4992	0.23796
56.7162	0.19378	56.513	0.21736		56.7229	0.20073	56.5745	0.23014		56.7047	0.15665	56.6032	0.23807
56.82	0.19377	56.6169	0.21738		56.8268	0.20056	56.6784	0.23029		56.8085	0.15652	56.7071	0.23819
56.9238	0.19382	56.7209	0.21738		56.9306	0.20052	56.7824	0.23044		56.9123	0.15652	56.8111	0.2383
57.0277	0.19382	56.8248	0.21726		57.0345	0.20079	56.8863	0.23031		57.0161	0.15653	56.915	0.23807
57.1315	0.19378	56.9288	0.21732		57.1383	0.20069	56.9903	0.23044		57.1199	0.15629	57.019	0.23832
57.2353	0.19378	57.0327	0.21743		57.2422	0.20046	57.0942	0.23046		57.2237	0.15638	57.123	0.23823
57.3392	0.19371	57.1367	0.21728		57.346	0.20058	57.1982	0.23039		57.3276	0.15648	57.2269	0.23815
57.443	0.19378	57.2406	0.2173		57.4499	0.2006	57.3021	0.23056		57.4314	0.15636	57.3309	0.23826
57.5469	0.19365	57.3446	0.21743		57.5537	0.20065	57.4061	0.23056		57.5352	0.15636	57.4348	0.23824
57.6507	0.19373	57.4485	0.21734		57.6576	0.20048	57.51	0.23061		57.639	0.15625	57.5388	0.2383
57.7545	0.19373	57.5525	0.21728		57.7614	0.20048	57.614	0.23052		57.7428	0.15625	57.6428	0.23842
57.8584	0.19377	57.6564	0.21745		57.8653	0.2004	57.7179	0.23071		57.8466	0.15611	57.7467	0.2384
57.9622	0.19384	57.7604	0.21734		57.9691	0.20048	57.8219	0.23073		57.9504	0.15627	57.8507	0.23842
58.066	0.19384	57.8643	0.21738		58.073	0.20046	57.9258	0.23065		58.0542	0.15615	57.9546	0.2384
58.1699	0.19388	57.9683	0.21724		58.1768	0.20046	58.0298	0.23075		58.158	0.156	58.0586	0.23863
58.2737	0.19382	58.0722	0.21742		58.2807	0.20027	58.1337	0.23077		58.2618	0.15604	58.1626	0.23861
58.3776	0.1939	58.1762	0.21734		58.3845	0.20033	58.2377	0.23079		58.3656	0.15627	58.2665	0.23855
58.4814	0.19378	58.2801	0.21745		58.4884	0.20031	58.3416	0.23073		58.4694	0.15602	58.3705	0.23872
58.5852	0.19377	58.3841	0.21742		58.5922	0.20023	58.4456	0.23098		58.5732	0.15585	58.4744	0.23855
58.6891	0.19369	58.488	0.2174		58.6961	0.20027	58.5495	0.23098		58.677	0.15594	58.5784	0.23859
58.7929	0.19371	58.592	0.21726		58.7999	0.20027	58.6535	0.23086		58.7808	0.15596	58.6823	0.23874
58.8967	0.19386	58.6959	0.21742		58.9038	0.20018	58.7574	0.23096		58.8847	0.15583	58.7863	0.23855
59.0006	0.19382	58.7999	0.21743		59.0076	0.20025	58.8614	0.231		58.9885	0.15581	58.8903	0.23876
59.1044	0.19363	58.9038	0.2174		59.1115	0.20027	58.9653	0.23107		59.0923	0.15581	58.9942	0.23891
59.2083	0.19365	59.0078	0.21732		59.2153	0.20004	59.0693	0.23117		59.1961	0.15583	59.0982	0.23882
59.3121	0.19371	59.1117	0.2174		59.3192	0.20018	59.1732	0.23105		59.2999	0.15566	59.2022	0.23882
59.4159	0.19375	59.2157	0.2173		59.423	0.20019	59.2772	0.23117		59.4037	0.15568	59.3061	0.23884
59.5198	0.19378	59.3196	0.21745		59.5269	0.20004	59.3811	0.23128		59.5075	0.15569	59.4101	0.23893
59.6236	0.19371	59.4236	0.21742		59.6307	0.19997	59.4851	0.23117		59.6113	0.15558	59.514	0.23891
59.7275	0.19377	59.5275	0.21743		59.7346	0.20029	59.589	0.23124		59.7151	0.15556	59.618	0.23908
59.8313	0.19382	59.6315	0.21747		59.8385	0.19989	59.693	0.23134		59.8189	0.15539	59.7219	0.23901
59.9351	0.19388	59.7354	0.21734		59.9423	0.20006	59.797	0.23128		59.9227	0.15554	59.8259	0.23893
60.039	0.19382	59.8394	0.21742		60.0461	0.19997	59.9009	0.23136		60.0265	0.15543	59.9299	0.23905
60.1428	0.19384	59.9433	0.21723		60.15	0.19985	60.0048	0.23134		60.1303	0.15537	60.0338	0.23924
60.2466	0.19369	60.0473	0.21728		60.2538	0.19993	60.1088	0.23149		60.2341	0.15533	60.1378	0.23916
60.3505	0.19367	60.1512	0.21738		60.3577	0.20004	60.2127	0.23153		60.338	0.15541	60.2417	0.23918
60.4543	0.19373	60.2552	0.2174		60.4616	0.19993	60.3167	0.23161		60.4418	0.15541	60.3457	0.23929
60.5582	0.19375	60.3591	0.21734		60.5654	0.19995	60.4207	0.23161		60.5456	0.15527	60.4496	0.23922
60.662	0.19388	60.4631	0.21738		60.6693	0.19997	60.5246	0.23155		60.6494	0.15526	60.5536	0.23935
60.7658	0.19382	60.567	0.21742		60.7731	0.19985	60.6285	0.2317		60.7532	0.15524	60.6576	0.23947
60.8697	0.19371	60.671	0.2173		60.877	0.19972	60.7325	0.2317		60.857	0.15514	60.7615	0.23947
60.9735	0.19384	60.7749	0.21742		60.9808	0.19981	60.8365	0.23172		60.9608	0.15526	60.8655	0.23941
61.0773	0.1938	60.8789	0.21738		61.0847	0.19997	60.9404	0.23174		61.0646	0.15518	60.9694	0.23962
61.1812	0.19386	60.9828	0.21745		61.1885	0.19979	61.0444	0.23182		61.1684	0.15512	61.0734	0.23952
61.285	0.19373	61.0868	0.21732		61.2924	0.1997	61.1483	0.23184		61.2722	0.15499	61.1774	0.23966
61.3888	0.19369	61.1907	0.21732		61.3962	0.19972	61.2523	0.23186		61.376	0.15501	61.2813	0.2396
61.4927	0.19373	61.2947	0.21745		61.5001	0.19976	61.3562	0.23197		61.4798	0.15505	61.3853	0.23962
61.5965	0.19361	61.3986	0.21742		61.6039	0.19977	61.4602	0.23203		61.5836	0.15489	61.4892	0.23964
61.7004	0.19365	61.5026	0.21742		61.7078	0.19964	61.5641	0.23187		61.6874	0.15493	61.5932	0.23971
61.8042	0.19371	61.6065	0.2174		61.8116	0.19968	61.6681	0.23197		61.7913	0.15482	61.6972	0.23985
61.908	0.19373	61.7105	0.21742		61.9155	0.19955	61.772	0.23186		61.8951	0.15489	61.8011	0.23985
62.0119	0.19371	61.8144	0.21719		62.0193	0.19953	61.876	0.23205		61.9989	0.15474	61.9051	0.23971
62.1157	0.1938	61.9184	0.21747		62.1232	0.19962	61.9799	0.23205		62.1027	0.15485	62.009	0.23983
62.2195	0.19367	62.0223	0.21742		62.227	0.19962	62.0839	0.23197		62.2065	0.15472	62.113	0.23983
62.3234	0.19369	62.1263	0.21749		62.3309	0.19968	62.1878	0.2321		62.3103	0.15463	62.217	0.24006
62.4272	0.19375	62.2302	0.21742		62.4347	0.19951	62.2918	0.23212		62.4141	0.15472	62.3209	0.23987
62.5311	0.19371	62.3342	0.21742		62.5386	0.19945	62.3957	0.23222		62.5179	0.15464	62.4249	0.24002
62.6349	0.19363	62.4381	0.21738		62.6424	0.19947	62.4997	0.23237		62.6217	0.15457	62.5288	0.24004
62.7387	0.19371	62.5421	0.21742		62.7463	0.19951	62.6036	0.23227		62.7255	0.15457	62.6328	0.23996
62.8426	0.19369	62.646	0.21747		62.8501	0.19928	62.7076	0.23247		62.8293	0.15457	62.7368	0.2401
62.9464	0.19382	62.75	0.21732		62.954	0.19924	62.8115	0.23229		62.9331	0.15443	62.8407	0.24002
63.0502	0.19365	62.8539	0.21734		63.0578	0.19949	62.9155	0.23248		63.0369	0.15442	62.9447	0.24006
63.1541	0.19367	62.9579	0.21742		63.1617	0.19934	63.0194	0.23241		63.1408	0.1544	63.0486	0.24025
63.2579	0.19365	63.0618	0.21745		63.2655	0.19936	63.1234	0.23245		63.2446	0.15438	63.1526	0.24034
63.3618	0.19365	63.1658	0.21732		63.3694	0.19936	63.2273	0.23252		63.3484	0.15443	63.2566	0.24033
63.4656	0.19371	63.2697	0.21757		63.4732	0.1993	63.3313	0.2326		63.4522	0.15436	63.3605	0.24036
63.5694	0.19363	63.3737	0.21743		63.5771	0.1996	63.4352	0.23264		63.556	0.15422	63.4645	0.24042
63.6733	0.19369	63.4776	0.21745		63.6809	0.19934	63.5392	0.23268		63.6598	0.15424	63.5684	0.24034
63.7771	0.19367	63.5816	0.21738		63.7848	0.19918	63.6431	0.23266		63.7636	0.15426	63.6724	0.24044
63.8809	0.19363	63.6855	0.21734		63.8886	0.19918	63.7471	0.23277		63.8674	0.15432	63.7764	0.24046
63.9848	0.1938	63.7895	0.21743		63.9925	0.19924	63.851	0.23277		63.9712	0.15405	63.8803	0.2405
64.0886	0.19377	63.8934	0.2173		64.0963	0.19916	63.955	0.23275		64.075	0.15413	63.9843	0.24063
64.1924	0.19371	63.9974	0.21747		64.2002	0.19918	64.0589	0.23294		64.1788	0.15405	64.0883	0.24054
64.2963	0.19377	64.1013	0.21743		64.304	0.19903	64.1629	0.23275		64.2826	0.15403	64.1922	0.24078
64.4001	0.19363	64.2053	0.21732		64.4079	0.19911	64.2669	0.23296		64.3864	0.1538	64.2962	0.24073
64.504	0.19375	64.3092	0.21747		64.5117	0.19903	64.3708	0.23298		64.4903	0.15388	64.4001	0.24084
64.6078	0.19369	64.4132	0.21747		64.6156	0.19903	64.4748	0.23296		64.5941	0.15411	64.5041	0.2408
64.7116	0.19363	64.5171	0.21734		64.7194	0.19909	64.5787	0.23298		64.6979	0.15394	64.6081	0.24082
64.8155	0.19377	64.6211	0.21753		64.8233	0.19899	64.6827	0.23315		64.8017	0.15392	64.712	0.24084
64.9193	0.19361	64.725	0.21734		64.9271	0.19892	64.7866	0.23313		64.9055	0.15382	64.816	0.24094
65.0232	0.19375	64.829	0.21743		65.031	0.19905	64.8906	0.23325		65.0093	0.15375	64.9199	0.24084
65.127	0.19369	64.9329	0.21749		65.1348	0.19888	64.9945	0.23321		65.1131	0.15375	65.0239	0.24099
65.2308	0.19359	65.0369	0.21751		65.2387	0.1988	65.0984	0.23319		65.2169	0.15377	65.1278	0.24094
65.3347	0.19359	65.1408	0.21736		65.3425	0.19895	65.2024	0.23325		65.3207	0.15369	65.2318	0.24115
65.4385	0.1938	65.2448	0.21751		65.4464	0.19903	65.3064	0.23329		65.4245	0.15361	65.3358	0.24117
65.5423	0.19365	65.3487	0.21742		65.5503	0.19897	65.4103	0.23336		65.5283	0.15367	65.4397	0.24113
65.6462	0.19361	65.4527	0.21742		65.6541	0.1989	65.5143	0.23334		65.6321	0.15344	65.5437	0.24122
65.75	0.19367	65.5566	0.21736		65.7579	0.19894	65.6182	0.2335		65.7359	0.1535	65.6476	0.24124
65.8538	0.19359	65.6606	0.21747		65.8618	0.19884	65.7222	0.23334		65.8397	0.15346	65.7516	0.24132
65.9577	0.19363	65.7645	0.21736		65.9656	0.19861	65.8261	0.2335		65.9436	0.15352	65.8556	0.24141
66.0615	0.19352	65.8685	0.21743		66.0695	0.19871	65.9301	0.23355		66.0474	0.15333	65.9595	0.24143
66.1654	0.19361	65.9724	0.21736		66.1733	0.19873	66.034	0.23342		66.1512	0.15337	66.0635	0.24145
66.2692	0.19363	66.0764	0.21745		66.2772	0.19878	66.138	0.23357		66.255	0.15331	66.1675	0.24149
66.373	0.19363	66.1803	0.21753		66.3811	0.19867	66.2419	0.23352		66.3588	0.15319	66.2714	0.24151
66.4769	0.19367	66.2843	0.21742		66.4849	0.19869	66.3459	0.23374		66.4626	0.15327	66.3754	0.24153
66.5807	0.19375	66.3882	0.21728		66.5888	0.19855	66.4498	0.23378		66.5664	0.15314	66.4793	0.24176
66.6845	0.19356	66.4922	0.21747		66.6926	0.19873	66.5538	0.23374		66.6702	0.15321	66.5833	0.24164
66.7884	0.19367	66.5961	0.21753		66.7964	0.19871	66.6577	0.23378		66.774	0.15312	66.6873	0.24176
66.8922	0.19377	66.7001	0.21757		66.9003	0.19855	66.7617	0.23395		66.8778	0.15298	66.7912	0.2418
66.996	0.19348	66.804	0.2174		67.0041	0.19846	66.8656	0.23397		66.9816	0.153	66.8952	0.24181
67.0999	0.19357	66.908	0.2173		67.108	0.19855	66.9696	0.23413		67.0854	0.15308	66.9991	0.24183
67.2037	0.19359	67.0119	0.21742		67.2119	0.19859	67.0735	0.23413		67.1893	0.15293	67.1031	0.24185
67.3076	0.19357	67.1158	0.21749		67.3157	0.19848	67.1775	0.23405		67.2931	0.15275	67.207	0.2418
67.4114	0.19354	67.2198	0.21753		67.4196	0.19855	67.2814	0.23409		67.3969	0.15285	67.311	0.24197
67.5152	0.19373	67.3238	0.21747		67.5234	0.19861	67.3854	0.2342		67.5007	0.15289	67.415	0.2421
67.6191	0.19361	67.4277	0.21747		67.6273	0.19836	67.4893	0.23416		67.6045	0.15281	67.5189	0.24218
67.7229	0.1935	67.5317	0.21747		67.7311	0.19855	67.5933	0.2343		67.7083	0.15275	67.6229	0.24208
67.8268	0.19354	67.6356	0.21753		67.835	0.19832	67.6972	0.23424		67.8121	0.1527	67.7268	0.24223
67.9306	0.19361	67.7396	0.21743		67.9388	0.19844	67.8012	0.23443		67.9159	0.1527	67.8308	0.24223
68.0344	0.1935	67.8435	0.21747		68.0427	0.19838	67.9051	0.23432		68.0197	0.15268	67.9348	0.24235
68.1383	0.19352	67.9475	0.2174		68.1465	0.19831	68.0091	0.23453		68.1235	0.15264	68.0387	0.24235
68.2421	0.19352	68.0514	0.21745		68.2504	0.19823	68.113	0.23437		68.2273	0.15264	68.1427	0.24241
68.3459	0.19357	68.1553	0.21759		68.3542	0.19811	68.217	0.23441		68.3311	0.15256	68.2467	0.24229
68.4498	0.19352	68.2593	0.21751		68.4581	0.19817	68.3209	0.23447		68.4349	0.15256	68.3506	0.24252
68.5536	0.19342	68.3632	0.21757		68.5619	0.1984	68.4249	0.23468		68.5387	0.15241	68.4546	0.2426
68.6574	0.19352	68.4672	0.21749		68.6658	0.19815	68.5288	0.23468		68.6425	0.15243	68.5585	0.24254
68.7613	0.19354	68.5712	0.21757		68.7696	0.19825	68.6328	0.23457		68.7464	0.15233	68.6625	0.24279
68.8651	0.1935	68.6751	0.21732		68.8735	0.19815	68.7368	0.23468		68.8501	0.15233	68.7665	0.24269
68.969	0.19356	68.779	0.21743		68.9773	0.19815	68.8407	0.23466		68.954	0.15232	68.8704	0.24275
69.0728	0.19356	68.883	0.21749		69.0812	0.19817	68.9446	0.23474		69.0578	0.15232	68.9744	0.24269
69.1766	0.19361	68.9869	0.21738		69.185	0.1981	69.0486	0.23498		69.1616	0.15205	69.0783	0.24288
69.2805	0.19354	69.0909	0.21747		69.2889	0.19823	69.1526	0.23487		69.2654	0.15228	69.1823	0.24273
69.3843	0.19352	69.1949	0.21736		69.3927	0.19811	69.2565	0.23498		69.3692	0.15205	69.2863	0.24292
69.4882	0.1935	69.2988	0.21751		69.4966	0.19808	69.3605	0.23495		69.473	0.15212	69.3902	0.24286
69.592	0.19361	69.4027	0.21755		69.6004	0.19792	69.4644	0.235		69.5768	0.15197	69.4942	0.24307
69.6958	0.19371	69.5067	0.21743		69.7043	0.19798	69.5683	0.23518		69.6806	0.15197	69.5981	0.24311
69.7997	0.19357	69.6107	0.21749		69.8081	0.198	69.6723	0.23498		69.7844	0.15201	69.7021	0.24306
69.9035	0.1934	69.7146	0.21742		69.912	0.19777	69.7763	0.23518		69.8882	0.15199	69.8061	0.24311
70.0073	0.19359	69.8186	0.21738		70.0158	0.19783	69.8802	0.23518		69.992	0.1519	69.91	0.24321
70.1112	0.19352	69.9225	0.21759		70.1197	0.19798	69.9841	0.23537		70.0958	0.1518	70.014	0.24325
70.215	0.19338	70.0264	0.21743		70.2235	0.1979	70.0881	0.23512		70.1996	0.15191	70.1179	0.24332
70.3189	0.19354	70.1304	0.21759		70.3274	0.19789	70.1921	0.23535		70.3034	0.1517	70.2219	0.24327
70.4227	0.19346	70.2344	0.21766		70.4312	0.19783	70.296	0.23535		70.4072	0.15178	70.3259	0.2434
70.5265	0.19357	70.3383	0.21757		70.5351	0.19787	70.4	0.23535		70.511	0.15178	70.4298	0.2433
70.6304	0.1935	70.4422	0.21751		70.6389	0.19768	70.5039	0.23546		70.6149	0.15178	70.5338	0.24355
70.7342	0.19344	70.5462	0.21753		70.7428	0.19785	70.6079	0.23556		70.7187	0.15155	70.6377	0.24353
70.838	0.19354	70.6501	0.21753		70.8466	0.19771	70.7118	0.23561		70.8225	0.15144	70.7417	0.24361
70.9419	0.19359	70.7541	0.21747		70.9505	0.19754	70.8158	0.23573		70.9263	0.15153	70.8457	0.24372
71.0457	0.19344	70.8581	0.21743		71.0543	0.19764	70.9197	0.23561		71.0301	0.15146	70.9496	0.24361
71.1496	0.1935	70.962	0.21749		71.1582	0.19756	71.0237	0.23563		71.1339	0.1514	71.0536	0.24376
71.2534	0.19346	71.066	0.21753		71.262	0.19769	71.1276	0.23581		71.2377	0.15136	71.1575	0.24388
71.3572	0.19354	71.1699	0.2174		71.3659	0.19766	71.2316	0.23584		71.3415	0.15127	71.2615	0.24386
71.4611	0.19354	71.2738	0.21747		71.4697	0.1975	71.3355	0.23582		71.4453	0.15127	71.3655	0.24391
71.5649	0.19352	71.3778	0.21755		71.5736	0.1976	71.4395	0.23575		71.5491	0.15134	71.4694	0.24399
71.6688	0.19346	71.4817	0.21753		71.6774	0.19747	71.5434	0.23586		71.6529	0.15125	71.5734	0.24403
71.7726	0.19354	71.5857	0.21749		71.7813	0.19752	71.6474	0.23594		71.7567	0.15117	71.6773	0.24401
71.8764	0.19338	71.6896	0.21751		71.8851	0.19748	71.7513	0.23605		71.8605	0.15117	71.7813	0.24412
71.9803	0.19338	71.7936	0.21768		71.989	0.19741	71.8553	0.23628		71.9643	0.15092	71.8853	0.2443
72.0841	0.19333	71.8975	0.21755		72.0928	0.19752	71.9592	0.23619		72.0682	0.15102	71.9892	0.24428
72.1879	0.19348	72.0015	0.21747		72.1967	0.19739	72.0632	0.23615		72.172	0.15096	72.0932	0.2442
72.2918	0.19348	72.1054	0.21755		72.3005	0.19748	72.1671	0.23626		72.2758	0.15086	72.1971	0.24437
72.3956	0.19354	72.2094	0.21751		72.4044	0.19748	72.2711	0.23613		72.3796	0.151	72.3011	0.24445
72.4994	0.19352	72.3133	0.21761		72.5082	0.19735	72.375	0.2363		72.4834	0.15088	72.4051	0.2443
72.6033	0.19346	72.4173	0.21749		72.6121	0.19735	72.479	0.23628		72.5872	0.15071	72.509	0.24451
72.7071	0.19346	72.5212	0.21747		72.7159	0.19735	72.5829	0.23651		72.691	0.15094	72.613	0.24456
72.811	0.19327	72.6252	0.21768		72.8198	0.19731	72.6869	0.23659		72.7948	0.15079	72.7169	0.24451
72.9148	0.19335	72.7291	0.21759		72.9236	0.19739	72.7908	0.23657		72.8986	0.15075	72.8209	0.2447
73.0186	0.19335	72.8331	0.21751		73.0275	0.19731	72.8948	0.23661		73.0024	0.15069	72.9249	0.24479
73.1225	0.19335	72.937	0.21763		73.1313	0.19701	72.9987	0.23672		73.1062	0.15054	73.0288	0.24472
73.2263	0.19331	73.041	0.21761		73.2352	0.19724	73.1027	0.23672		73.21	0.15044	73.1328	0.24491
73.3301	0.19335	73.1449	0.21749		73.339	0.1972	73.2066	0.23682		73.3138	0.15052	73.2367	0.24504
73.434	0.1934	73.2489	0.21755		73.4429	0.19712	73.3106	0.23684		73.4176	0.15044	73.3407	0.24498
73.5378	0.19336	73.3528	0.21757		73.5467	0.19716	73.4145	0.23686		73.5215	0.15048	73.4447	0.24502
73.6416	0.19336	73.4568	0.21759		73.6506	0.1971	73.5185	0.23699		73.6253	0.15035	73.5486	0.24502
73.7455	0.19333	73.5607	0.21768		73.7544	0.19693	73.6225	0.23701		73.7291	0.15043	73.6526	0.24508
73.8493	0.19338	73.6647	0.21761		73.8583	0.19714	73.7264	0.23699		73.8329	0.15039	73.7565	0.24527
73.9532	0.19331	73.7686	0.21753		73.9621	0.19708	73.8303	0.23712		73.9367	0.15022	73.8605	0.24533
74.057	0.19336	73.8726	0.21742		74.066	0.19697	73.9343	0.23714		74.0405	0.15029	73.9644	0.24544
74.1608	0.19346	73.9765	0.21772		74.1698	0.19699	74.0383	0.23726		74.1443	0.15022	74.0684	0.24542
74.2647	0.1934	74.0805	0.21759		74.2737	0.19682	74.1422	0.23716		74.2481	0.15012	74.1724	0.24556
74.3685	0.19325	74.1844	0.21761		74.3775	0.19687	74.2462	0.23724		74.3519	0.15006	74.2763	0.2455
74.4724	0.19333	74.2884	0.2177		74.4814	0.19689	74.3501	0.23739		74.4557	0.15006	74.3803	0.24567
74.5762	0.19333	74.3923	0.2177		74.5852	0.19678	74.4541	0.23741		74.5595	0.15001	74.4843	0.24565
74.68	0.19323	74.4963	0.21772		74.6891	0.19661	74.558	0.23726		74.6633	0.14999	74.5882	0.24567
74.7839	0.19342	74.6002	0.21761		74.7929	0.19686	74.662	0.23758		74.7671	0.14993	74.6922	0.24563
74.8877	0.19329	74.7042	0.21759		74.8967	0.19674	74.7659	0.23748		74.8709	0.14985	74.7961	0.24594
74.9915	0.19335	74.8081	0.21759		75.0006	0.19666	74.8699	0.23766		74.9748	0.14983	74.9001	0.2459
75.0954	0.19325	74.9121	0.21753		75.1044	0.19686	74.9738	0.23769		75.0786	0.14978	75.004	0.24605
75.1992	0.19336	75.016	0.21764		75.2083	0.19687	75.0778	0.23783		75.1824	0.1497	75.108	0.24607
75.303	0.19323	75.12	0.21764		75.3122	0.19668	75.1817	0.23783		75.2862	0.14959	75.212	0.24615
75.4069	0.19336	75.2239	0.21755		75.416	0.19676	75.2857	0.2379		75.39	0.14959	75.3159	0.24615
75.5107	0.19319	75.3279	0.21766		75.5199	0.19663	75.3896	0.23789		75.4938	0.14959	75.4199	0.24628
75.6146	0.19325	75.4318	0.21759		75.6237	0.19651	75.4936	0.23804		75.5976	0.14957	75.5238	0.24617
75.7184	0.19331	75.5358	0.21766		75.7275	0.19644	75.5975	0.23789		75.7014	0.14949	75.6278	0.24642
75.8222	0.19336	75.6397	0.21761		75.8314	0.19647	75.7015	0.2381		75.8052	0.14941	75.7318	0.24632
75.9261	0.19329	75.7437	0.21768		75.9352	0.19659	75.8054	0.23804		75.909	0.14938	75.8357	0.24649
76.0299	0.19321	75.8476	0.21772		76.0391	0.19642	75.9094	0.23821		76.0128	0.14936	75.9397	0.24661
76.1338	0.19329	75.9516	0.21778		76.1429	0.19647	76.0133	0.23817		76.1166	0.14938	76.0436	0.24663
76.2376	0.19312	76.0555	0.21768		76.2468	0.19636	76.1173	0.23842		76.2204	0.1492	76.1476	0.24661
76.3414	0.19316	76.1595	0.21774		76.3507	0.19642	76.2212	0.23831		76.3243	0.1492	76.2516	0.24672
76.4453	0.19319	76.2634	0.21766		76.4545	0.19626	76.3252	0.23844		76.4281	0.14917	76.3555	0.24682
76.5491	0.19323	76.3674	0.21776		76.5584	0.19628	76.4291	0.23834		76.5319	0.14905	76.4595	0.24693
76.6529	0.19323	76.4713	0.21778		76.6622	0.19632	76.5331	0.23842		76.6357	0.14897	76.5634	0.24689
76.7568	0.19312	76.5752	0.21761		76.7661	0.19624	76.6371	0.2385		76.7395	0.14903	76.6674	0.24705
76.8606	0.19329	76.6792	0.21766		76.8699	0.19624	76.741	0.2385		76.8433	0.14896	76.7714	0.24708
76.9644	0.19321	76.7832	0.21764		76.9737	0.19624	76.8449	0.23867		76.9471	0.14896	76.8753	0.24722
77.0683	0.19325	76.8871	0.21772		77.0776	0.19609	76.9489	0.23873		77.0509	0.14878	76.9793	0.24729
77.1721	0.19323	76.9911	0.21755		77.1814	0.19626	77.0529	0.23874		77.1547	0.1488	77.0833	0.24739
77.276	0.19329	77.095	0.21763		77.2853	0.19619	77.1568	0.2388		77.2585	0.14876	77.1872	0.24737
77.3798	0.19321	77.1989	0.21759		77.3891	0.19607	77.2608	0.23894		77.3623	0.1488	77.2912	0.24739
77.4836	0.19312	77.3029	0.21774		77.493	0.19615	77.3647	0.23905		77.4661	0.14865	77.3951	0.24748
77.5875	0.19325	77.4069	0.2177		77.5968	0.19603	77.4687	0.23894		77.5699	0.14848	77.4991	0.24773
77.6913	0.19312	77.5108	0.21759		77.7007	0.19611	77.5726	0.23903		77.6738	0.14846	77.603	0.24762
77.7952	0.19312	77.6148	0.21772		77.8045	0.19615	77.6766	0.23916		77.7776	0.14857	77.707	0.24781
77.899	0.19306	77.7187	0.21761		77.9084	0.19603	77.7805	0.23922		77.8814	0.14834	77.811	0.24779
78.0028	0.19306	77.8226	0.21772		78.0122	0.19596	77.8845	0.23922		77.9852	0.14844	77.9149	0.24789
78.1067	0.19312	77.9266	0.21766		78.1161	0.19588	77.9884	0.23936		78.089	0.14844	78.0189	0.2481
78.2105	0.1931	78.0306	0.21774		78.2199	0.19594	78.0924	0.23939		78.1928	0.14823	78.1228	0.24798
78.3143	0.19317	78.1345	0.21772		78.3238	0.19577	78.1963	0.23949		78.2966	0.14829	78.2268	0.24811
78.4182	0.19308	78.2384	0.21761		78.4276	0.19596	78.3003	0.23945		78.4004	0.14833	78.3308	0.24832
78.522	0.1931	78.3424	0.21774		78.5315	0.19579	78.4042	0.23953		78.5042	0.14806	78.4347	0.24821
78.6258	0.19306	78.4463	0.21782		78.6353	0.19581	78.5082	0.23983		78.608	0.14802	78.5387	0.2484
78.7297	0.19308	78.5503	0.21764		78.7392	0.19567	78.6121	0.23977		78.7118	0.1481	78.6426	0.24842
78.8335	0.19304	78.6542	0.21768		78.843	0.19579	78.7161	0.23974		78.8156	0.14794	78.7466	0.2485
78.9374	0.19308	78.7582	0.21774		78.9469	0.19571	78.82	0.23972		78.9194	0.14802	78.8506	0.24853
79.0412	0.19308	78.8621	0.21776		79.0507	0.19563	78.924	0.23981		79.0233	0.148	78.9545	0.24859
79.145	0.19306	78.9661	0.2177		79.1546	0.19567	79.0279	0.23985		79.1271	0.14773	79.0585	0.24871
79.2489	0.19302	79.07	0.21763		79.2584	0.19558	79.1319	0.24016		79.2309	0.14768	79.1624	0.24874
79.3527	0.19298	79.174	0.21772		79.3623	0.19556	79.2358	0.24		79.3347	0.14768	79.2664	0.24886
79.4565	0.19306	79.2779	0.21766		79.4661	0.19544	79.3398	0.24016		79.4385	0.14749	79.3704	0.2489
79.5604	0.19304	79.3819	0.21764		79.57	0.19554	79.4437	0.24012		79.5423	0.14762	79.4743	0.24888
79.6642	0.19298	79.4858	0.21766		79.6738	0.19542	79.5477	0.24025		79.6461	0.14773	79.5783	0.24905
79.7681	0.19302	79.5898	0.2177		79.7777	0.1954	79.6516	0.24035		79.7499	0.14749	79.6822	0.24909
79.8719	0.19296	79.6937	0.21776		79.8816	0.19544	79.7556	0.24044		79.8537	0.14754	79.7862	0.24932
79.9757	0.19312	79.7977	0.21784		79.9854	0.19537	79.8595	0.24039		79.9575	0.14749	79.8902	0.24926
80.0796	0.19308	79.9016	0.21778		80.0892	0.19544	79.9635	0.24044		80.0613	0.1472	79.9941	0.24936
80.1834	0.193	80.0056	0.21782		80.1931	0.19535	80.0674	0.24077		80.1651	0.14729	80.0981	0.24937
80.2873	0.19296	80.1095	0.21784		80.2969	0.19533	80.1714	0.24061		80.2689	0.14729	80.202	0.2496
80.3911	0.19306	80.2135	0.21785		80.4008	0.19519	80.2753	0.24082		80.3727	0.14707	80.306	0.24974
80.4949	0.19296	80.3174	0.21778		80.5046	0.19516	80.3793	0.24082		80.4766	0.14701	80.4099	0.2496
80.5988	0.19312	80.4214	0.21785		80.6085	0.19525	80.4832	0.2409		80.5804	0.14701	80.5139	0.24978
80.7026	0.19293	80.5253	0.21778		80.7123	0.19516	80.5872	0.24092		80.6842	0.14708	80.6179	0.24983
80.8064	0.1931	80.6293	0.21782		80.8162	0.19502	80.6911	0.24103		80.788	0.14693	80.7218	0.24995
80.9103	0.19293	80.7332	0.2178		80.9201	0.19506	80.7951	0.2413		80.8918	0.14687	80.8258	0.24993
81.0141	0.19304	80.8372	0.21785		81.0239	0.19498	80.8991	0.24119		80.9956	0.14691	80.9298	0.2501
81.1179	0.19296	80.9411	0.21785		81.1277	0.1951	81.003	0.24119		81.0994	0.14691	81.0337	0.25016
81.2218	0.19304	81.0451	0.21785		81.2316	0.19498	81.107	0.24109		81.2032	0.14672	81.1377	0.2502
81.3256	0.19295	81.149	0.21793		81.3354	0.19495	81.2109	0.24115		81.307	0.14663	81.2416	0.25029
81.4295	0.19308	81.253	0.21778		81.4393	0.19487	81.3149	0.24132		81.4108	0.14676	81.3456	0.25037
81.5333	0.19283	81.3569	0.21774		81.5431	0.19485	81.4188	0.24132		81.5146	0.14651	81.4496	0.2505
81.6371	0.19283	81.4609	0.2178		81.647	0.19485	81.5228	0.24147		81.6184	0.14647	81.5535	0.25044
81.741	0.19291	81.5648	0.21778		81.7508	0.19476	81.6267	0.24155		81.7223	0.1463	81.6575	0.25062
81.8448	0.19291	81.6688	0.21797		81.8547	0.19483	81.7307	0.24161		81.826	0.14651	81.7614	0.25071
81.9487	0.19298	81.7727	0.21784		81.9585	0.19468	81.8346	0.24168		81.9299	0.14623	81.8654	0.25079
82.0525	0.19279	81.8767	0.21772		82.0624	0.19476	81.9386	0.24178		82.0337	0.14636	81.9694	0.25102
82.1563	0.19293	81.9806	0.21785		82.1662	0.19466	82.0425	0.24187		82.1375	0.14619	82.0733	0.25113
82.2602	0.19274	82.0846	0.21772		82.2701	0.1946	82.1465	0.2418		82.2413	0.14605	82.1773	0.25109
82.364	0.19289	82.1885	0.2178		82.3739	0.19457	82.2504	0.24203		82.3451	0.14596	82.2812	0.2513
82.4678	0.19296	82.2925	0.21789		82.4778	0.19447	82.3544	0.24218		82.4489	0.14611	82.3852	0.25136
82.5717	0.19281	82.3964	0.21789		82.5816	0.19451	82.4583	0.24222		82.5527	0.14592	82.4891	0.2514
82.6755	0.19283	82.5004	0.2178		82.6855	0.19464	82.5623	0.24214		82.6565	0.14596	82.5931	0.25161
82.7793	0.19296	82.6043	0.21789		82.7893	0.19447	82.6662	0.24214		82.7603	0.14598	82.6971	0.25161
82.8832	0.19275	82.7083	0.21787		82.8932	0.1943	82.7702	0.24235		82.8641	0.14584	82.801	0.25163
82.987	0.19283	82.8122	0.21799		82.997	0.19439	82.8741	0.24247		82.9679	0.14571	82.905	0.25182
83.0909	0.19279	82.9162	0.21789		83.1009	0.19422	82.9781	0.24248		83.0717	0.14565	83.0089	0.25182
83.1947	0.19285	83.0201	0.21793		83.2047	0.19441	83.082	0.24245		83.1756	0.14556	83.1129	0.25199
83.2985	0.19274	83.1241	0.21789		83.3086	0.1942	83.186	0.24264		83.2794	0.14561	83.2169	0.25203
83.4024	0.19272	83.228	0.21789		83.4124	0.19432	83.2899	0.24271		83.3832	0.14539	83.3208	0.25212
83.5062	0.19256	83.332	0.21791		83.5163	0.19428	83.3939	0.24275		83.487	0.14552	83.4248	0.2522
83.61	0.19275	83.4359	0.21789		83.6201	0.1939	83.4978	0.24298		83.5908	0.14556	83.5287	0.25226
83.7139	0.19274	83.5399	0.21789		83.724	0.19413	83.6018	0.243		83.6946	0.14523	83.6327	0.25233
83.8177	0.19277	83.6438	0.21799		83.8278	0.19401	83.7057	0.24308		83.7984	0.14525	83.7367	0.25241
83.9215	0.19272	83.7478	0.21789		83.9317	0.19405	83.8097	0.24313		83.9022	0.14504	83.8406	0.25258
84.0254	0.19264	83.8517	0.21803		84.0355	0.19407	83.9137	0.24323		84.006	0.14504	83.9446	0.2526
84.1292	0.19274	83.9557	0.21791		84.1394	0.1939	84.0176	0.24311		84.1098	0.14506	84.0485	0.25268
84.2331	0.19281	84.0596	0.21791		84.2432	0.19397	84.1216	0.24315		84.2136	0.145	84.1525	0.25293
84.3369	0.19274	84.1636	0.21793		84.3471	0.19386	84.2255	0.24336		84.3174	0.14481	84.2565	0.25285
84.4407	0.19285	84.2675	0.21782		84.4509	0.19384	84.3295	0.24334		84.4212	0.14487	84.3604	0.25298
84.5446	0.19266	84.3715	0.21799		84.5548	0.19365	84.4334	0.24357		84.525	0.14474	84.4644	0.25323
84.6484	0.1927	84.4754	0.21787		84.6586	0.1938	84.5374	0.24373		84.6289	0.14464	84.5683	0.25331
84.7522	0.19262	84.5794	0.21806		84.7625	0.19371	84.6413	0.24361		84.7327	0.14458	84.6723	0.25331
84.8561	0.19266	84.6833	0.21801		84.8663	0.19384	84.7453	0.24371		84.8365	0.14466	84.7763	0.2534
84.9599	0.19274	84.7873	0.21797		84.9702	0.19361	84.8492	0.24386		84.9403	0.14451	84.8802	0.25361
85.0637	0.1926	84.8912	0.21793		85.074	0.19363	84.9532	0.2439		85.0441	0.14437	84.9842	0.25363
85.1676	0.19266	84.9952	0.21793		85.1779	0.19357	85.0571	0.2439		85.1479	0.14441	85.0881	0.25373
85.2714	0.1926	85.0991	0.21806		85.2817	0.19357	85.1611	0.24418		85.2517	0.1442	85.1921	0.2538
85.3753	0.19262	85.2031	0.21797		85.3856	0.19355	85.265	0.24401		85.3555	0.14409	85.296	0.25382
85.4791	0.19253	85.3071	0.21799		85.4894	0.19348	85.369	0.24426		85.4593	0.14416	85.4	0.25396
85.5829	0.19256	85.411	0.21795		85.5933	0.19346	85.4729	0.2443		85.5631	0.14405	85.504	0.25413
85.6868	0.19264	85.5149	0.21799		85.6971	0.19346	85.5769	0.24441		85.6669	0.14403	85.6079	0.2542
85.7906	0.19254	85.6189	0.21797		85.801	0.1934	85.6808	0.24457		85.7707	0.14382	85.7119	0.25434
85.8945	0.1927	85.7228	0.21805		85.9048	0.19334	85.7848	0.24449		85.8745	0.1438	85.8158	0.25453
85.9983	0.19249	85.8268	0.21793		86.0087	0.19319	85.8887	0.24462		85.9784	0.14365	85.9198	0.25455
86.1021	0.19251	85.9308	0.21805		86.1125	0.19332	85.9927	0.24464		86.0822	0.14363	86.0238	0.25464
86.206	0.19249	86.0347	0.21808		86.2164	0.19321	86.0966	0.24497		86.186	0.14359	86.1277	0.25476
86.3098	0.1926	86.1386	0.21793		86.3202	0.19329	86.2006	0.24485		86.2898	0.14361	86.2317	0.25499
86.4136	0.19249	86.2426	0.2181		86.4241	0.19304	86.3045	0.24495		86.3936	0.14361	86.3356	0.25504
86.5175	0.19251	86.3465	0.21803		86.5279	0.19296	86.4085	0.24508		86.4974	0.14348	86.4396	0.25512
86.6213	0.19256	86.4505	0.21803		86.6318	0.19292	86.5125	0.24516		86.6012	0.14323	86.5436	0.2552
86.7251	0.19264	86.5545	0.21795		86.7356	0.19298	86.6164	0.24521		86.705	0.14329	86.6475	0.25537
86.829	0.19253	86.6584	0.21803		86.8395	0.19304	86.7203	0.24531		86.8088	0.14325	86.7515	0.25537
86.9328	0.19256	86.7623	0.21816		86.9433	0.1929	86.8243	0.24542		86.9126	0.14319	86.8554	0.25545
87.0367	0.19253	86.8663	0.2181		87.0472	0.19292	86.9283	0.24544		87.0164	0.14309	86.9594	0.25562
87.1405	0.19245	86.9702	0.21805		87.151	0.19277	87.0322	0.24554		87.1202	0.14304	87.0633	0.25573
87.2443	0.19235	87.0742	0.21808		87.2549	0.19283	87.1362	0.24561		87.224	0.14292	87.1673	0.25587
87.3482	0.19243	87.1782	0.21816		87.3587	0.19254	87.2401	0.24581		87.3278	0.14277	87.2713	0.25598
87.452	0.19235	87.2821	0.21801		87.4625	0.19264	87.3441	0.24586		87.4316	0.14279	87.3752	0.25627
87.5559	0.19253	87.386	0.21808		87.5664	0.19245	87.448	0.24584		87.5354	0.14264	87.4792	0.25629
87.6597	0.19245	87.49	0.21808		87.6703	0.19252	87.552	0.24581		87.6393	0.14264	87.5831	0.25623
87.7635	0.19251	87.594	0.21808		87.7741	0.19237	87.6559	0.24621		87.743	0.1425	87.6871	0.25648
87.8674	0.19233	87.6979	0.21818		87.8779	0.1925	87.7599	0.24607		87.8469	0.14258	87.7911	0.25657
87.9712	0.19249	87.8019	0.21814		87.9818	0.19222	87.8638	0.24615		87.9507	0.14243	87.895	0.25674
88.075	0.19243	87.9058	0.21812		88.0857	0.19243	87.9678	0.24651		88.0545	0.14233	87.999	0.25678
88.1789	0.19233	88.0097	0.21822		88.1895	0.19224	88.0717	0.24636		88.1583	0.14231	88.1029	0.25693
88.2827	0.19251	88.1137	0.21805		88.2934	0.19229	88.1757	0.24649		88.2621	0.1422	88.2069	0.25709
88.3865	0.19237	88.2177	0.21816		88.3972	0.19229	88.2796	0.24668		88.3659	0.14208	88.3109	0.25714
88.4904	0.19232	88.3216	0.21822		88.5011	0.19216	88.3836	0.24666		88.4697	0.14199	88.4148	0.25732
88.5942	0.19245	88.4256	0.21812		88.6049	0.19214	88.4875	0.24684		88.5735	0.14193	88.5188	0.25745
88.6981	0.19233	88.5295	0.21816		88.7087	0.19212	88.5915	0.24687		88.6773	0.14187	88.6227	0.25756
88.8019	0.1923	88.6334	0.21818		88.8126	0.19201	88.6954	0.24693		88.7811	0.14174	88.7267	0.25764
88.9057	0.19218	88.7374	0.21824		88.9164	0.19197	88.7994	0.24699		88.8849	0.14172	88.8307	0.25785
89.0096	0.19245	88.8414	0.21818		89.0203	0.19178	88.9033	0.24727		88.9887	0.14166	88.9346	0.25795
89.1134	0.19241	88.9453	0.21812		89.1242	0.19182	89.0073	0.24724		89.0925	0.1417	89.0386	0.25797
89.2172	0.19237	89.0493	0.21824		89.228	0.19182	89.1112	0.24743		89.1963	0.14161	89.1425	0.25816
89.3211	0.19239	89.1532	0.21816		89.3319	0.19161	89.2152	0.24748		89.3002	0.14134	89.2465	0.25835
89.4249	0.19243	89.2571	0.21824		89.4357	0.19178	89.3191	0.24764		89.404	0.14136	89.3504	0.25837
89.5288	0.19239	89.3611	0.21822		89.5396	0.19168	89.4231	0.24762		89.5078	0.14119	89.4544	0.25867
89.6326	0.19237	89.4651	0.21814		89.6434	0.1917	89.5271	0.24766		89.6116	0.14117	89.5584	0.25871
89.7364	0.19226	89.569	0.21829		89.7472	0.19166	89.631	0.24775		89.7154	0.14103	89.6623	0.25877
89.8403	0.19226	89.673	0.21827		89.8511	0.19149	89.7349	0.24777		89.8192	0.14098	89.7663	0.25894
89.9441	0.19233	89.7769	0.21827		89.9549	0.19142	89.8389	0.2479		89.923	0.14092	89.8702	0.25911
90.0479	0.19218	89.8808	0.21826		90.0588	0.19136	89.9429	0.24811		90.0268	0.14092	89.9742	0.25919
90.1518	0.19232	89.9848	0.21826		90.1626	0.19138	90.0468	0.24825		90.1306	0.14067	90.0781	0.25945
90.2556	0.19218	90.0888	0.21822		90.2665	0.19134	90.1508	0.24821		90.2344	0.14063	90.1821	0.25944
90.3595	0.19214	90.1927	0.21822		90.3704	0.19123	90.2547	0.24832		90.3382	0.14069	90.2861	0.25953
90.4633	0.1922	90.2967	0.21814		90.4742	0.19102	90.3587	0.24834		90.442	0.14046	90.39	0.2597
90.5671	0.19216	90.4006	0.21818		90.578	0.191	90.4626	0.24853		90.5458	0.14035	90.494	0.25976
90.671	0.19224	90.5046	0.21833		90.6819	0.19105	90.5666	0.24867		90.6496	0.14035	90.5979	0.25997
90.7748	0.19226	90.6085	0.21827		90.7857	0.19096	90.6705	0.24878		90.7534	0.14031	90.7019	0.2602
90.8786	0.19216	90.7125	0.21818		90.8896	0.19088	90.7745	0.24895		90.8572	0.14012	90.8059	0.26026
90.9825	0.19222	90.8164	0.21831		90.9934	0.19094	90.8784	0.24903		90.9611	0.14012	90.9098	0.2605
91.0863	0.19214	90.9204	0.21826		91.0973	0.19092	90.9824	0.24899		91.0649	0.13993	91.0138	0.26058
91.1902	0.1923	91.0243	0.21822		91.2011	0.19069	91.0863	0.24905		91.1687	0.13998	91.1177	0.2606
91.294	0.19211	91.1283	0.21833		91.305	0.19079	91.1903	0.2492		91.2725	0.13991	91.2217	0.26083
91.3978	0.19209	91.2322	0.21827		91.4089	0.19058	91.2942	0.24934		91.3763	0.13973	91.3257	0.26104
91.5017	0.19213	91.3362	0.21833		91.5127	0.19065	91.3982	0.2492		91.4801	0.1396	91.4296	0.26108
91.6055	0.19213	91.4401	0.21826		91.6166	0.19058	91.5021	0.24962		91.5839	0.13956	91.5336	0.26119
91.7094	0.19211	91.5441	0.21824		91.7204	0.19048	91.6061	0.24976		91.6877	0.13941	91.6375	0.26138
91.8132	0.19214	91.648	0.21833		91.8243	0.19027	91.71	0.24966		91.7915	0.13939	91.7415	0.26157
91.917	0.19213	91.752	0.21827		91.9281	0.19044	91.814	0.24989		91.8953	0.13926	91.8454	0.26167
92.0209	0.19211	91.8559	0.21824		92.0319	0.19033	91.9179	0.24997		91.9991	0.13933	91.9494	0.26182
92.1247	0.19213	91.9599	0.21833		92.1358	0.19014	92.0219	0.24995		92.1029	0.13916	92.0534	0.26201
92.2285	0.19216	92.0638	0.21833		92.2396	0.19031	92.1258	0.25016		92.2067	0.13907	92.1573	0.26224
92.3324	0.19203	92.1678	0.21833		92.3435	0.19012	92.2298	0.25029		92.3106	0.13901	92.2613	0.26236
92.4362	0.19201	92.2717	0.21833		92.4474	0.18995	92.3337	0.25019		92.4144	0.1388	92.3652	0.26247
92.54	0.19213	92.3757	0.21843		92.5512	0.19004	92.4377	0.25056		92.5182	0.13872	92.4692	0.26266
92.6439	0.19199	92.4796	0.21843		92.6551	0.18981	92.5416	0.25063		92.622	0.13868	92.5731	0.26283
92.7477	0.1919	92.5836	0.21845		92.7589	0.18989	92.6456	0.25077		92.7258	0.13857	92.6771	0.26291
92.8516	0.19192	92.6875	0.21839		92.8628	0.18972	92.7495	0.25105		92.8296	0.13853	92.7811	0.26314
92.9554	0.19199	92.7915	0.21833		92.9666	0.18977	92.8535	0.25084		92.9334	0.13836	92.885	0.26323
93.0592	0.19193	92.8954	0.21837		93.0705	0.18964	92.9574	0.25119		93.0372	0.13825	92.989	0.26346
93.1631	0.19199	92.9994	0.21858		93.1743	0.18966	93.0614	0.25109		93.141	0.13828	93.093	0.26365
93.2669	0.19203	93.1033	0.21846		93.2781	0.18953	93.1653	0.25138		93.2448	0.13815	93.1969	0.26365
93.3708	0.19193	93.2073	0.21848		93.382	0.18936	93.2693	0.25144		93.3486	0.13811	93.3009	0.26394
93.4746	0.19201	93.3112	0.2186		93.4859	0.18943	93.3732	0.25144		93.4524	0.13769	93.4048	0.26419
93.5784	0.19192	93.4152	0.21839		93.5897	0.18924	93.4772	0.25163		93.5563	0.13783	93.5088	0.26428
93.6823	0.19207	93.5191	0.21854		93.6936	0.18924	93.5811	0.25161		93.66	0.13775	93.6127	0.26442
93.7861	0.19186	93.6231	0.21831		93.7974	0.18911	93.6851	0.25184		93.7639	0.13748	93.7167	0.26453
93.8899	0.19193	93.727	0.21856		93.9013	0.18911	93.789	0.25193		93.8677	0.13763	93.8207	0.26459
93.9938	0.19193	93.831	0.21856		94.0051	0.18911	93.893	0.25203		93.9715	0.13742	93.9246	0.2648
94.0976	0.19184	93.9349	0.21843		94.109	0.18901	93.9969	0.25222		94.0753	0.13737	94.0286	0.26505
94.2014	0.1918	94.0389	0.21845		94.2128	0.18888	94.1009	0.25216		94.1791	0.13721	94.1325	0.26528
94.3053	0.19182	94.1428	0.21854		94.3167	0.18878	94.2048	0.25235		94.2829	0.13706	94.2365	0.26532
94.4091	0.1919	94.2468	0.21845		94.4205	0.18873	94.3088	0.2526		94.3867	0.13702	94.3404	0.26547
94.513	0.19193	94.3507	0.21848		94.5244	0.18867	94.4127	0.25273		94.4905	0.13678	94.4444	0.26574
94.6168	0.19182	94.4547	0.2185		94.6282	0.18871	94.5167	0.25273		94.5943	0.13681	94.5483	0.26575
94.7206	0.19182	94.5586	0.21856		94.7321	0.18853	94.6206	0.25294		94.6981	0.13666	94.6523	0.26606
94.8245	0.19174	94.6626	0.21858		94.8359	0.18832	94.7246	0.25298		94.8019	0.1366	94.7563	0.26617
94.9283	0.19176	94.7665	0.21846		94.9398	0.1884	94.8286	0.25325		94.9057	0.13657	94.8602	0.26644
95.0321	0.19161	94.8705	0.21852		95.0436	0.18831	94.9325	0.25332		95.0096	0.13639	94.9642	0.26659
95.136	0.19167	94.9744	0.21856		95.1475	0.18815	95.0365	0.2534		95.1134	0.13639	95.0681	0.26669
95.2398	0.19178	95.0784	0.21848		95.2513	0.18817	95.1404	0.25352		95.2172	0.13628	95.1721	0.26698
95.3437	0.19182	95.1823	0.21848		95.3552	0.18802	95.2443	0.25365		95.321	0.13622	95.2761	0.26719
95.4475	0.19176	95.2863	0.21848		95.459	0.18798	95.3483	0.25373		95.4248	0.13588	95.38	0.2674
95.5513	0.19169	95.3902	0.21864		95.5628	0.18783	95.4523	0.25384		95.5286	0.13595	95.484	0.26757
95.6552	0.19169	95.4942	0.21852		95.6667	0.18779	95.5562	0.25399		95.6324	0.13574	95.5879	0.2677
95.759	0.19176	95.5981	0.2186		95.7706	0.18796	95.6602	0.25411		95.7362	0.13559	95.6919	0.26789
95.8628	0.19171	95.7021	0.21843		95.8744	0.18756	95.7641	0.2542		95.84	0.13557	95.7959	0.26801
95.9667	0.19163	95.806	0.21858		95.9783	0.18758	95.8681	0.25428		95.9438	0.1355	95.8998	0.26826
96.0705	0.1915	95.91	0.21866		96.0821	0.1876	95.972	0.2546		96.0476	0.13542	96.0038	0.26845
96.1744	0.19169	96.0139	0.21856		96.186	0.18756	96.076	0.2546		96.1514	0.13523	96.1077	0.26864
96.2782	0.19171	96.1179	0.21862		96.2898	0.18731	96.1799	0.25481		96.2553	0.13517	96.2117	0.26887
96.382	0.19163	96.2218	0.2186		96.3937	0.18731	96.2839	0.25468		96.359	0.13513	96.3157	0.269
96.4859	0.19167	96.3258	0.2186		96.4975	0.18716	96.3878	0.25502		96.4629	0.13494	96.4196	0.26923
96.5897	0.19171	96.4297	0.21858		96.6014	0.18699	96.4918	0.25518		96.5667	0.13489	96.5236	0.2695
96.6935	0.19163	96.5337	0.2185		96.7052	0.18712	96.5957	0.25525		96.6705	0.13492	96.6275	0.26965
96.7974	0.19157	96.6376	0.21858		96.8091	0.18695	96.6997	0.25527		96.7743	0.13466	96.7315	0.26984
96.9012	0.19151	96.7416	0.21869		96.9129	0.18674	96.8036	0.25542		96.8781	0.13439	96.8354	0.26997
97.005	0.19161	96.8455	0.21856		97.0168	0.18672	96.9076	0.25563		96.9819	0.13439	96.9394	0.27036
97.1089	0.19159	96.9495	0.21866		97.1206	0.18666	97.0115	0.25563		97.0857	0.13435	97.0434	0.27043
97.2127	0.19151	97.0534	0.21873		97.2245	0.18649	97.1155	0.25598		97.1895	0.13418	97.1473	0.27057
97.3166	0.1914	97.1574	0.21871		97.3283	0.18638	97.2194	0.2559		97.2933	0.13422	97.2513	0.27093
97.4204	0.19155	97.2613	0.21866		97.4321	0.18647	97.3234	0.25615		97.3971	0.13397	97.3552	0.271
97.5242	0.1915	97.3653	0.21875		97.536	0.18632	97.4273	0.25634		97.5009	0.13374	97.4592	0.27127
97.6281	0.19155	97.4692	0.21871		97.6399	0.1863	97.5313	0.25653		97.6047	0.13378	97.5632	0.27137
97.7319	0.19146	97.5732	0.21869		97.7437	0.18626	97.6352	0.25668		97.7086	0.13353	97.6671	0.27173
97.8357	0.1915	97.6771	0.21877		97.8476	0.18598	97.7392	0.25668		97.8124	0.13364	97.7711	0.27202
97.9396	0.19142	97.7811	0.21871		97.9514	0.18598	97.8431	0.25682		97.9162	0.13338	97.875	0.27213
98.0434	0.1914	97.885	0.21866		98.0553	0.18588	97.9471	0.25708		98.02	0.13321	97.979	0.27225
98.1473	0.19155	97.989	0.21869		98.1591	0.18571	98.051	0.25718		98.1238	0.13311	98.083	0.27255
98.2511	0.19142	98.0929	0.21871		98.263	0.18565	98.155	0.25724		98.2276	0.13301	98.1869	0.27282
98.3549	0.19125	98.1969	0.21883		98.3668	0.1856	98.2589	0.25737		98.3314	0.13294	98.2909	0.27307
98.4588	0.19138	98.3008	0.21883		98.4707	0.1854	98.3629	0.25743		98.4352	0.1328	98.3948	0.27328
98.5626	0.19129	98.4048	0.21887		98.5745	0.18535	98.4668	0.25775		98.539	0.13263	98.4988	0.27351
98.6664	0.19136	98.5087	0.21875		98.6784	0.18527	98.5708	0.25783		98.6428	0.13252	98.6028	0.27368
98.7703	0.1914	98.6127	0.21871		98.7822	0.18512	98.6747	0.258		98.7466	0.13233	98.7067	0.27394
98.8741	0.1913	98.7166	0.21869		98.886	0.18504	98.7787	0.25796		98.8504	0.1324	98.8107	0.27431
98.978	0.19129	98.8206	0.21879		98.9899	0.18504	98.8826	0.25834		98.9543	0.13221	98.9146	0.2745
99.0818	0.19129	98.9245	0.21888		99.0938	0.18485	98.9866	0.25848		99.0581	0.13208	99.0186	0.27467
99.1856	0.19129	99.0285	0.21885		99.1976	0.18477	99.0905	0.25857		99.1619	0.13189	99.1225	0.27496
99.2895	0.19127	99.1324	0.21877		99.3015	0.18468	99.1945	0.25876		99.2657	0.13195	99.2265	0.27503
99.3933	0.19132	99.2364	0.21875		99.4053	0.18458	99.2985	0.2588		99.3695	0.13166	99.3304	0.27541
99.4971	0.19121	99.3403	0.21887		99.5092	0.18449	99.4024	0.25899		99.4733	0.13156	99.4344	0.27564
99.601	0.19129	99.4443	0.21887		99.613	0.18437	99.5063	0.25913		99.5771	0.13128	99.5384	0.27591
99.7048	0.19132	99.5482	0.21896		99.7168	0.18437	99.6103	0.25926		99.6809	0.13139	99.6423	0.27606
99.8087	0.19117	99.6522	0.21888		99.8207	0.18418	99.7143	0.25947		99.7847	0.13116	99.7463	0.27637
99.9125	0.19125	99.7561	0.21898		99.9245	0.18413	99.8182	0.25953		99.8885	0.13116	99.8503	0.27669
100.016	0.19117	99.8601	0.21887		100.028	0.18401	99.9222	0.25981		99.9923	0.13093	99.9542	0.2769
100.12	0.19125	99.964	0.21896		100.132	0.18382	100.026	0.25987		100.096	0.13084	100.058	0.27721
100.224	0.19111	100.068	0.2189		100.236	0.18388	100.13	0.26002		100.2	0.13082	100.162	0.27727
100.328	0.19119	100.172	0.21892		100.34	0.18359	100.234	0.26021		100.304	0.13051	100.266	0.27767
100.432	0.19115	100.276	0.2189		100.444	0.18361	100.338	0.26023		100.408	0.13051	100.37	0.27803
100.536	0.19106	100.38	0.2189		100.548	0.18334	100.442	0.26046		100.511	0.13034	100.474	0.27824
100.639	0.1911	100.484	0.21898		100.651	0.18332	100.546	0.26056		100.615	0.13028	100.578	0.27862
100.743	0.19106	100.588	0.21896		100.755	0.18321	100.65	0.2609		100.719	0.12996	100.682	0.27885
100.847	0.19117	100.692	0.21892		100.859	0.18296	100.754	0.26107		100.823	0.12985	100.786	0.27897
100.951	0.19098	100.796	0.219		100.963	0.18294	100.858	0.26123		100.927	0.12971	100.89	0.27929
101.055	0.191	100.9	0.21896		101.067	0.183	100.962	0.26128		101.03	0.12969	100.994	0.27956
101.159	0.1911	101.004	0.21892		101.171	0.18281	101.066	0.26149		101.134	0.12948	101.098	0.27969
101.262	0.19102	101.107	0.21896		101.275	0.18268	101.17	0.2618		101.238	0.12933	101.202	0.28009
101.366	0.19094	101.211	0.21902		101.378	0.18241	101.274	0.26174		101.342	0.12925	101.306	0.28045
101.47	0.19104	101.315	0.2189		101.482	0.18239	101.377	0.26207		101.446	0.1291	101.41	0.28051
101.574	0.19098	101.419	0.219		101.586	0.18235	101.481	0.26222		101.549	0.12887	101.514	0.28095
101.678	0.19098	101.523	0.21896		101.69	0.18222	101.585	0.26247		101.653	0.12866	101.618	0.28124
101.782	0.1909	101.627	0.21904		101.794	0.18197	101.689	0.26247		101.757	0.1286	101.722	0.28156
101.885	0.19085	101.731	0.21894		101.898	0.18191	101.793	0.26271		101.861	0.12847	101.825	0.28183
101.989	0.19104	101.835	0.21908		102.002	0.18184	101.897	0.26273		101.965	0.12851	101.929	0.28204
102.093	0.19096	101.939	0.21906		102.105	0.18168	102.001	0.26289		102.068	0.1283	102.033	0.28252
102.197	0.19092	102.043	0.21898		102.209	0.18166	102.105	0.26315		102.172	0.12807	102.137	0.28275
102.301	0.19087	102.147	0.21904		102.313	0.18144	102.209	0.26336		102.276	0.1278	102.241	0.2829
102.405	0.19077	102.251	0.21909		102.417	0.18119	102.313	0.26338		102.38	0.12784	102.345	0.28315
102.508	0.19081	102.355	0.21911		102.521	0.18123	102.417	0.26374		102.484	0.12761	102.449	0.28359
102.612	0.19083	102.459	0.21908		102.625	0.18117	102.521	0.26392		102.588	0.12746	102.553	0.28391
102.716	0.19079	102.563	0.21902		102.728	0.18105	102.625	0.26401		102.691	0.12729	102.657	0.28418
102.82	0.19077	102.667	0.21904		102.832	0.18086	102.729	0.26426		102.795	0.12725	102.761	0.28464
102.924	0.19079	102.771	0.21915		102.936	0.18079	102.833	0.26439		102.899	0.12698	102.865	0.28477
103.028	0.19071	102.875	0.21919		103.04	0.18075	102.937	0.26455		103.003	0.12687	102.969	0.28507
103.131	0.19075	102.979	0.21925		103.144	0.18052	103.041	0.2647		103.107	0.12668	103.073	0.2854
103.235	0.19077	103.083	0.21921		103.248	0.18048	103.145	0.26487		103.21	0.1266	103.177	0.28578
103.339	0.19075	103.186	0.21919		103.352	0.18039	103.249	0.26502		103.314	0.12637	103.281	0.28614
103.443	0.1906	103.29	0.21915		103.455	0.18002	103.353	0.26542		103.418	0.12633	103.385	0.28654
103.547	0.19064	103.394	0.21921		103.559	0.18008	103.456	0.26542		103.522	0.12607	103.489	0.28679
103.651	0.19079	103.498	0.21925		103.663	0.18	103.56	0.26567		103.626	0.12608	103.593	0.28714
103.754	0.19075	103.602	0.21921		103.767	0.17964	103.664	0.26577		103.729	0.12568	103.697	0.28737
103.858	0.19064	103.706	0.21936		103.871	0.17966	103.768	0.26602		103.833	0.12559	103.801	0.28777
103.962	0.1906	103.81	0.21911		103.975	0.17936	103.872	0.26624		103.937	0.12545	103.905	0.28807
104.066	0.19056	103.914	0.21928		104.079	0.17934	103.976	0.26642		104.041	0.12526	104.009	0.2883
104.17	0.1906	104.018	0.21917		104.182	0.17932	104.08	0.26665		104.145	0.12517	104.113	0.28893
104.274	0.19056	104.122	0.21927		104.286	0.17922	104.184	0.26691		104.248	0.125	104.217	0.2892
104.377	0.19045	104.226	0.2193		104.39	0.17892	104.288	0.26693		104.352	0.12488	104.321	0.28943
104.481	0.19054	104.33	0.21927		104.494	0.17884	104.392	0.26716		104.456	0.12454	104.424	0.28992
104.585	0.19054	104.434	0.2193		104.598	0.17867	104.496	0.26743		104.56	0.12452	104.528	0.29015
104.689	0.19045	104.538	0.21936		104.702	0.17861	104.6	0.26747		104.664	0.12418	104.632	0.29053
104.793	0.19052	104.642	0.21938		104.805	0.17823	104.704	0.26783		104.767	0.12414	104.736	0.29094
104.897	0.19041	104.746	0.2193		104.909	0.17831	104.808	0.268		104.871	0.12385	104.84	0.29124
105.001	0.19054	104.85	0.21938		105.013	0.17815	104.912	0.26823		104.975	0.12376	104.944	0.2917
105.104	0.19028	104.954	0.2194		105.117	0.17804	105.016	0.26832		105.079	0.12358	105.048	0.29197
105.208	0.19041	105.058	0.21932		105.221	0.17796	105.12	0.2685		105.183	0.12353	105.152	0.29254
105.312	0.19047	105.162	0.21927		105.325	0.17752	105.224	0.26876		105.286	0.12332	105.256	0.29279
105.416	0.19043	105.265	0.21938		105.429	0.17762	105.328	0.26882		105.39	0.12314	105.36	0.29321
105.52	0.19035	105.369	0.21932		105.532	0.17733	105.432	0.26918		105.494	0.12293	105.464	0.29359
105.624	0.19039	105.473	0.2193		105.636	0.17726	105.535	0.26949		105.598	0.12271	105.568	0.29397
105.727	0.19033	105.577	0.21938		105.74	0.17703	105.639	0.26953		105.702	0.12267	105.672	0.29426
105.831	0.19041	105.681	0.21955		105.844	0.17695	105.743	0.2697		105.806	0.12244	105.776	0.29489
105.935	0.19029	105.785	0.2194		105.948	0.1768	105.847	0.26997		105.909	0.12236	105.88	0.29523
106.039	0.19033	105.889	0.21942		106.052	0.17674	105.951	0.27012		106.013	0.12208	105.984	0.29556
106.143	0.19035	105.993	0.21949		106.156	0.17644	106.055	0.27039		106.117	0.12187	106.088	0.29594
106.247	0.19031	106.097	0.21942		106.259	0.17636	106.159	0.27061		106.221	0.12175	106.192	0.29638
106.35	0.19024	106.201	0.21946		106.363	0.17626	106.263	0.27082		106.325	0.12148	106.296	0.29687
106.454	0.19022	106.305	0.21951		106.467	0.17603	106.367	0.27111		106.428	0.12137	106.4	0.2972
106.558	0.19041	106.409	0.2194		106.571	0.1759	106.471	0.27138		106.532	0.12122	106.504	0.29764
106.662	0.1902	106.513	0.21951		106.675	0.17573	106.575	0.27153		106.636	0.12087	106.608	0.29802
106.766	0.1902	106.617	0.21948		106.779	0.17554	106.679	0.27184		106.74	0.1208	106.712	0.2985
106.87	0.19014	106.721	0.21959		106.882	0.1754	106.783	0.27205		106.844	0.12059	106.816	0.29886
106.973	0.19028	106.825	0.21953		106.986	0.17537	106.887	0.2721		106.947	0.12038	106.919	0.2993
107.077	0.19005	106.929	0.21957		107.09	0.17502	106.991	0.27241		107.051	0.12026	107.023	0.29983
107.181	0.19005	107.033	0.21959		107.194	0.17485	107.095	0.27269		107.155	0.11999	107.127	0.30029
107.285	0.19005	107.137	0.21961		107.298	0.17464	107.199	0.27279		107.259	0.11975	107.231	0.30065
107.389	0.19003	107.241	0.21957		107.402	0.17445	107.303	0.27313		107.363	0.11963	107.335	0.30102
107.493	0.18991	107.344	0.21988		107.506	0.17436	107.407	0.27332		107.466	0.11954	107.439	0.30157
107.596	0.19001	107.448	0.21953		107.609	0.17432	107.511	0.27365		107.57	0.11921	107.543	0.30214
107.7	0.19003	107.552	0.21955		107.713	0.17416	107.615	0.27378		107.674	0.11914	107.647	0.3025
107.804	0.19007	107.656	0.21965		107.817	0.17395	107.718	0.27397		107.778	0.11885	107.751	0.30289
107.908	0.18989	107.76	0.21976		107.921	0.17369	107.822	0.27422		107.882	0.11852	107.855	0.30338
108.012	0.18989	107.864	0.21965		108.025	0.17361	107.926	0.27455		107.985	0.11845	107.959	0.30384
108.116	0.18987	107.968	0.21959		108.129	0.17346	108.03	0.27485		108.089	0.11816	108.063	0.30436
108.219	0.18986	108.072	0.2197		108.233	0.17336	108.134	0.27506		108.193	0.11797	108.167	0.30491
108.323	0.18991	108.176	0.21967		108.336	0.17323	108.238	0.2754		108.297	0.1178	108.271	0.30525
108.427	0.18987	108.28	0.21976		108.44	0.17292	108.342	0.27544		108.401	0.11778	108.375	0.30573
108.531	0.18987	108.384	0.21986		108.544	0.17269	108.446	0.27571		108.504	0.11746	108.479	0.3063
108.635	0.18984	108.488	0.21967		108.648	0.17256	108.55	0.27603		108.608	0.11719	108.583	0.30693
108.739	0.1897	108.592	0.21978		108.752	0.17248	108.654	0.27621		108.712	0.117	108.687	0.30728
108.842	0.18965	108.696	0.21976		108.856	0.17226	108.758	0.2764		108.816	0.11673	108.791	0.30785
108.946	0.18966	108.8	0.21974		108.959	0.17214	108.862	0.27672		108.92	0.11644	108.895	0.30831
109.05	0.18978	108.904	0.21972		109.063	0.17184	108.966	0.27687		109.024	0.11631	108.999	0.3088
109.154	0.18966	109.008	0.21982		109.167	0.1718	109.07	0.27712		109.127	0.11606	109.103	0.3094
109.258	0.18972	109.112	0.21976		109.271	0.17145	109.174	0.2775		109.231	0.11589	109.207	0.30991
109.362	0.18963	109.216	0.21995		109.375	0.17149	109.278	0.27769		109.335	0.11572	109.311	0.31054
109.465	0.1898	109.32	0.21976		109.479	0.17123	109.382	0.27811		109.439	0.11545	109.414	0.31094
109.569	0.18972	109.423	0.21982		109.583	0.17113	109.486	0.27831		109.543	0.11526	109.518	0.31138
109.673	0.18974	109.527	0.21988		109.686	0.17098	109.59	0.27857		109.646	0.11505	109.622	0.31218
109.777	0.18966	109.631	0.21974		109.79	0.17071	109.694	0.27869		109.75	0.11486	109.726	0.31262
109.881	0.18963	109.735	0.21984		109.894	0.17054	109.798	0.27901		109.854	0.11463	109.83	0.31329
109.985	0.18959	109.839	0.21976		109.998	0.17044	109.901	0.27932		109.958	0.11425	109.934	0.31381
110.089	0.18947	109.943	0.2198		110.102	0.1701	110.005	0.27951		110.062	0.11408	110.038	0.31436
110.192	0.18957	110.047	0.22011		110.206	0.16995	110.109	0.27991		110.165	0.11377	110.142	0.31478
110.296	0.18957	110.151	0.21972		110.31	0.16972	110.213	0.28012		110.269	0.11354	110.246	0.31556
110.4	0.18957	110.255	0.21988		110.413	0.16947	110.317	0.28042		110.373	0.11333	110.35	0.31606
110.504	0.18947	110.359	0.21997		110.517	0.16947	110.421	0.28061		110.477	0.11314	110.454	0.31669
110.608	0.18957	110.463	0.21997		110.621	0.16909	110.525	0.28098		110.581	0.11293	110.558	0.3173
110.712	0.18947	110.567	0.22003		110.725	0.16901	110.629	0.28121		110.684	0.11264	110.662	0.31791
110.815	0.1894	110.671	0.21986		110.829	0.16878	110.733	0.28153		110.788	0.11236	110.766	0.31845
110.919	0.18926	110.775	0.22003		110.933	0.16873	110.837	0.28187		110.892	0.11213	110.87	0.31913
111.023	0.18934	110.879	0.22001		111.036	0.16852	110.941	0.28214		110.996	0.11192	110.974	0.31976
111.127	0.18932	110.983	0.21984		111.14	0.16815	111.045	0.28248		111.1	0.11167	111.078	0.3203
111.231	0.18926	111.087	0.22001		111.244	0.16794	111.149	0.28271		111.203	0.11144	111.182	0.32102
111.335	0.18923	111.191	0.22005		111.348	0.16771	111.253	0.28292		111.307	0.11119	111.286	0.3215
111.438	0.18932	111.295	0.2202		111.452	0.1676	111.357	0.28325		111.411	0.11095	111.39	0.32223
111.542	0.18915	111.399	0.22003		111.556	0.16731	111.461	0.28357		111.515	0.11074	111.494	0.32291
111.646	0.18915	111.502	0.22003		111.66	0.16739	111.565	0.2838		111.619	0.11049	111.598	0.3235
111.75	0.18919	111.606	0.22022		111.763	0.16701	111.669	0.28426		111.722	0.1102	111.702	0.32427
111.854	0.18925	111.71	0.22007		111.867	0.16697	111.773	0.28449		111.826	0.10986	111.806	0.32482
111.958	0.189	111.814	0.22005		111.971	0.16665	111.877	0.28476		111.93	0.10959	111.91	0.32551
112.061	0.18915	111.918	0.22014		112.075	0.1664	111.981	0.28518		112.034	0.1093	112.013	0.32623
112.165	0.18905	112.022	0.22016		112.179	0.16613	112.084	0.28527		112.138	0.10917	112.117	0.32681
112.269	0.18905	112.126	0.22014		112.283	0.16602	112.188	0.28573		112.242	0.10892	112.221	0.32749
112.373	0.1889	112.23	0.22028		112.387	0.16573	112.292	0.28602		112.345	0.10865	112.325	0.3283
112.477	0.18902	112.334	0.22022		112.49	0.16558	112.396	0.28634		112.449	0.10837	112.429	0.32904
112.581	0.189	112.438	0.22022		112.594	0.16544	112.5	0.28661		112.553	0.10802	112.533	0.32971
112.684	0.189	112.542	0.22022		112.698	0.16514	112.604	0.28691		112.657	0.10778	112.637	0.33045
112.788	0.18894	112.646	0.22035		112.802	0.16493	112.708	0.28727		112.761	0.10759	112.741	0.33112
112.892	0.18888	112.75	0.22024		112.906	0.16478	112.812	0.28758		112.864	0.10717	112.845	0.33194
112.996	0.18886	112.854	0.22028		113.01	0.16458	112.916	0.28798		112.968	0.10682	112.949	0.33263
113.1	0.18881	112.958	0.22028		113.113	0.16443	113.02	0.28834		113.072	0.10667	113.053	0.33337
113.204	0.18884	113.062	0.22037		113.217	0.1639	113.124	0.28859		113.176	0.10638	113.157	0.33408
113.307	0.18884	113.166	0.22024		113.321	0.16376	113.228	0.28895		113.28	0.10596	113.261	0.33494
113.411	0.18886	113.27	0.22033		113.425	0.16353	113.332	0.28936		113.383	0.10583	113.365	0.33568
113.515	0.18888	113.374	0.22039		113.529	0.16329	113.436	0.28949		113.487	0.10552	113.469	0.33645
113.619	0.18869	113.478	0.22037		113.633	0.16317	113.54	0.29002		113.591	0.10524	113.573	0.33729
113.723	0.18879	113.581	0.22043		113.737	0.16285	113.644	0.29021		113.695	0.10495	113.677	0.33794
113.827	0.18869	113.685	0.22026		113.84	0.1625	113.748	0.29067		113.799	0.10463	113.781	0.33882
113.93	0.18865	113.789	0.22047		113.944	0.16237	113.852	0.29082		113.902	0.10432	113.885	0.3396
114.034	0.18863	113.893	0.22045		114.048	0.16205	113.956	0.29121		114.006	0.10396	113.989	0.34042
114.138	0.18867	113.997	0.22037		114.152	0.16187	114.06	0.29168		114.11	0.10375	114.093	0.34122
114.242	0.1886	114.101	0.22033		114.256	0.16168	114.164	0.29195		114.214	0.10344	114.197	0.34204
114.346	0.18865	114.205	0.22058		114.36	0.1613	114.268	0.29235		114.318	0.10319	114.301	0.34288
114.45	0.18869	114.309	0.22056		114.464	0.16102	114.371	0.29271		114.421	0.10277	114.405	0.34372
114.554	0.1886	114.413	0.22043		114.567	0.16084	114.475	0.2931		114.525	0.10241	114.508	0.34454
114.657	0.18854	114.517	0.22054		114.671	0.16071	114.579	0.29353		114.629	0.10218	114.612	0.34559
114.761	0.18852	114.621	0.22064		114.775	0.16044	114.683	0.29386		114.733	0.10176	114.716	0.3463
114.865	0.18841	114.725	0.22051		114.879	0.16014	114.787	0.29428		114.837	0.10148	114.82	0.34748
114.969	0.18842	114.829	0.22037		114.983	0.15974	114.891	0.29472		114.941	0.10111	114.924	0.34815
115.073	0.1885	114.933	0.22073		115.087	0.15955	114.995	0.29489		115.044	0.10085	115.028	0.34893
115.177	0.18841	115.037	0.22056		115.19	0.15922	115.099	0.29548		115.148	0.10039	115.132	0.34996
115.28	0.18844	115.141	0.22056		115.294	0.15895	115.203	0.29575		115.252	0.10004	115.236	0.35077
115.384	0.18844	115.245	0.22068		115.398	0.15863	115.307	0.29615		115.356	0.09982	115.34	0.35184
115.488	0.18827	115.349	0.22075		115.502	0.15842	115.411	0.29651		115.46	0.09957	115.444	0.35268
115.592	0.18822	115.453	0.22077		115.606	0.15819	115.515	0.29695		115.563	0.09907	115.548	0.35367
115.696	0.18825	115.557	0.2207		115.71	0.15779	115.619	0.29724		115.667	0.09875	115.652	0.35449
115.8	0.18814	115.66	0.22079		115.814	0.1576	115.723	0.29768		115.771	0.09846	115.756	0.35565
115.903	0.18814	115.764	0.22075		115.917	0.15731	115.827	0.29815		115.875	0.09808	115.86	0.35653
116.007	0.18825	115.868	0.22087		116.021	0.15695	115.931	0.29852		115.979	0.09772	115.964	0.35754
116.111	0.18808	115.972	0.22075		116.125	0.15668	116.035	0.2989		116.082	0.09722	116.068	0.35838
116.215	0.18814	116.076	0.22079		116.229	0.15624	116.139	0.29918		116.186	0.09699	116.172	0.35951
116.319	0.1881	116.18	0.22079		116.333	0.15619	116.243	0.29972		116.29	0.09676	116.276	0.36058
116.423	0.18802	116.284	0.22083		116.437	0.15571	116.347	0.30006		116.394	0.09617	116.38	0.36136
116.526	0.18814	116.388	0.22073		116.54	0.15535	116.451	0.30037		116.498	0.0959	116.484	0.36253
116.63	0.18806	116.492	0.22075		116.644	0.15508	116.555	0.30109		116.601	0.09539	116.588	0.36365
116.734	0.18795	116.596	0.22091		116.748	0.15487	116.658	0.30136		116.705	0.0952	116.692	0.36466
116.838	0.18787	116.7	0.22073		116.852	0.1546	116.762	0.3017		116.809	0.09479	116.796	0.36562
116.942	0.18785	116.804	0.22079		116.956	0.15418	116.866	0.30214		116.913	0.09432	116.9	0.36669
117.046	0.18783	116.908	0.22106		117.06	0.15388	116.97	0.30258		117.017	0.09399	117.004	0.36793
117.149	0.18783	117.012	0.22093		117.164	0.15357	117.074	0.303		117.12	0.0935	117.107	0.36898
117.253	0.1877	117.116	0.22102		117.267	0.15334	117.178	0.30348		117.224	0.0931	117.211	0.36999
117.357	0.18776	117.22	0.22102		117.371	0.15292	117.282	0.30397		117.328	0.09271	117.315	0.37108
117.461	0.18785	117.324	0.22093		117.475	0.15258	117.386	0.30443		117.432	0.09237	117.419	0.37213
117.565	0.18781	117.428	0.22098		117.579	0.15227	117.49	0.30481		117.536	0.09191	117.523	0.37341
117.669	0.1876	117.532	0.22091		117.683	0.15187	117.594	0.30533		117.639	0.09163	117.627	0.37455
117.772	0.1877	117.636	0.22108		117.787	0.15145	117.698	0.30581		117.743	0.09094	117.731	0.37564
117.876	0.18749	117.739	0.22093		117.891	0.15121	117.802	0.30617		117.847	0.09067	117.835	0.37679
117.98	0.1876	117.843	0.22098		117.994	0.15088	117.906	0.30649		117.951	0.09037	117.939	0.37793
118.084	0.18762	117.947	0.22121		118.098	0.15046	118.01	0.30712		118.055	0.09	118.043	0.37921
118.188	0.18751	118.051	0.22119		118.202	0.15008	118.114	0.30756		118.159	0.08932	118.147	0.38026
118.292	0.18755	118.155	0.22119		118.306	0.14989	118.218	0.30811		118.262	0.08903	118.251	0.3815
118.396	0.18743	118.259	0.22133		118.41	0.14922	118.322	0.30865		118.366	0.08848	118.355	0.38276
118.499	0.18741	118.363	0.22121		118.514	0.14916	118.426	0.3089		118.47	0.08817	118.459	0.38383
118.603	0.18741	118.467	0.22123		118.618	0.14873	118.53	0.30949		118.574	0.08767	118.563	0.3853
118.707	0.18732	118.571	0.22133		118.721	0.14846	118.634	0.30997		118.678	0.08722	118.667	0.38658
118.811	0.18749	118.675	0.22127		118.825	0.148	118.738	0.31037		118.781	0.08689	118.771	0.38782
118.915	0.18724	118.779	0.22131		118.929	0.14758	118.842	0.311		118.885	0.08647	118.875	0.38918
119.019	0.18717	118.883	0.22125		119.033	0.14712	118.945	0.31147		118.989	0.08588	118.979	0.39038
119.122	0.18717	118.987	0.22123		119.137	0.14674	119.049	0.31191		119.093	0.08538	119.083	0.39175
119.226	0.18715	119.091	0.22125		119.241	0.1464	119.153	0.31254		119.197	0.08504	119.187	0.39292
119.33	0.18719	119.195	0.22129		119.344	0.14598	119.257	0.31302		119.3	0.08447	119.291	0.39426
119.434	0.18717	119.299	0.22115		119.448	0.14563	119.361	0.31352		119.404	0.08403	119.395	0.3958
119.538	0.18715	119.403	0.22129		119.552	0.14529	119.465	0.31403		119.508	0.08342	119.499	0.39699
119.642	0.18699	119.507	0.22136		119.656	0.14508	119.569	0.31456		119.612	0.083	119.603	0.39836
119.745	0.18703	119.611	0.22131		119.76	0.14443	119.673	0.31506		119.716	0.08252	119.706	0.39977
119.849	0.18698	119.715	0.22144		119.864	0.14411	119.777	0.31548		119.819	0.08214	119.81	0.40119
119.953	0.18703	119.818	0.2214		119.968	0.14359	119.881	0.31607		119.923	0.08147	119.914	0.40267
120.057	0.18699	119.922	0.2215		120.071	0.14329	119.985	0.31659		120.027	0.08092	120.018	0.40409
120.161	0.18692	120.026	0.22152		120.175	0.14285	120.089	0.31726		120.131	0.08046	120.122	0.40575
120.265	0.18692	120.13	0.22161		120.279	0.14245	120.193	0.31768		120.235	0.08002	120.226	0.40699
120.368	0.18684	120.234	0.22157		120.383	0.14203	120.297	0.31831		120.339	0.07954	120.33	0.4085
120.472	0.18678	120.338	0.22163		120.487	0.14157	120.401	0.31892		120.442	0.07901	120.434	0.40991
120.576	0.1868	120.442	0.22171		120.591	0.14107	120.505	0.31941		120.546	0.07838	120.538	0.4114
120.68	0.18675	120.546	0.22152		120.694	0.1406	120.609	0.31998		120.65	0.0778	120.642	0.41306
120.784	0.18673	120.65	0.22161		120.798	0.14027	120.713	0.32065		120.754	0.07744	120.746	0.41459
120.888	0.18656	120.754	0.22163		120.902	0.13987	120.817	0.32102		120.858	0.07681	120.85	0.41613
120.991	0.18665	120.858	0.22169		121.006	0.13943	120.921	0.32165		120.961	0.07614	120.954	0.41774
121.095	0.18661	120.962	0.22159		121.11	0.13894	121.025	0.32239		121.065	0.0757	121.058	0.41948
121.199	0.18652	121.066	0.22169		121.214	0.13863	121.129	0.3229		121.169	0.07509	121.162	0.42102
121.303	0.18652	121.17	0.22171		121.318	0.13808	121.232	0.3235		121.273	0.0746	121.266	0.42251
121.407	0.18646	121.274	0.22176		121.421	0.13768	121.336	0.32407		121.377	0.07383	121.37	0.42413
121.511	0.18633	121.378	0.22175		121.525	0.13726	121.44	0.32464		121.48	0.07334	121.474	0.42583
121.614	0.18637	121.482	0.2218		121.629	0.13666	121.544	0.32531		121.584	0.0729	121.578	0.42753
121.718	0.18629	121.586	0.22173		121.733	0.13624	121.648	0.32605		121.688	0.0721	121.682	0.42904
121.822	0.18625	121.69	0.22188		121.837	0.13575	121.752	0.32645		121.792	0.07145	121.786	0.43082
121.926	0.18629	121.794	0.22182		121.941	0.13527	121.856	0.32724		121.896	0.07103	121.89	0.43251
122.03	0.18627	121.897	0.22196		122.045	0.13476	121.96	0.32773		121.999	0.07043	121.994	0.43433
122.134	0.18623	122.001	0.22182		122.148	0.1343	122.064	0.32844		122.103	0.0698	122.098	0.4361
122.237	0.18619	122.105	0.22192		122.252	0.13384	122.168	0.32897		122.207	0.06921	122.201	0.43763
122.341	0.18606	122.209	0.22207		122.356	0.13319	122.272	0.32968		122.311	0.06843	122.305	0.43971
122.445	0.18604	122.313	0.22201		122.46	0.1329	122.376	0.33044		122.415	0.06788	122.409	0.44151
122.549	0.18606	122.417	0.22205		122.564	0.13241	122.48	0.33096		122.518	0.06738	122.513	0.44307
122.653	0.18595	122.521	0.22213		122.668	0.13195	122.584	0.33159		122.622	0.06662	122.617	0.44511
122.757	0.18585	122.625	0.22205		122.771	0.13149	122.688	0.33235		122.726	0.06587	122.721	0.44699
122.86	0.18585	122.729	0.22209		122.875	0.13094	122.792	0.33302		122.83	0.0653	122.825	0.44895
122.964	0.18585	122.833	0.22213		122.979	0.13044	122.896	0.33369		122.934	0.06457	122.929	0.45065
123.068	0.18591	122.937	0.22211		123.083	0.12989	123	0.33443		123.038	0.06406	123.033	0.45256
123.172	0.18566	123.041	0.22226		123.187	0.1293	123.104	0.33489		123.141	0.06326	123.137	0.45455
123.276	0.18575	123.145	0.22224		123.291	0.12892	123.208	0.33567		123.245	0.06245	123.241	0.45651
123.38	0.18566	123.249	0.22236		123.395	0.12844	123.312	0.3364		123.349	0.06182	123.345	0.4584
123.484	0.18553	123.353	0.22228		123.498	0.12777	123.415	0.33714		123.453	0.06119	123.449	0.46035
123.587	0.18558	123.457	0.22226		123.602	0.12714	123.519	0.33775		123.557	0.06039	123.553	0.46241
123.691	0.1856	123.561	0.22226		123.706	0.1268	123.623	0.3385		123.66	0.05965	123.657	0.46447
123.795	0.18549	123.665	0.2223		123.81	0.12611	123.727	0.33926		123.764	0.05888	123.761	0.46665
123.899	0.18547	123.769	0.22239		123.914	0.1256	123.831	0.33997		123.868	0.05814	123.865	0.4686
124.003	0.18541	123.873	0.22236		124.018	0.12508	123.935	0.34075		123.972	0.05734	123.969	0.4707
124.107	0.18545	123.976	0.22243		124.121	0.12457	124.039	0.34138		124.076	0.05657	124.073	0.47285
124.21	0.18537	124.08	0.22262		124.225	0.12395	124.143	0.34231		124.179	0.05585	124.177	0.47511
124.314	0.18522	124.184	0.22253		124.329	0.12332	124.247	0.343		124.283	0.05518	124.281	0.47721
124.418	0.18526	124.288	0.22253		124.433	0.12268	124.351	0.34367		124.387	0.05438	124.385	0.47913
124.522	0.18522	124.392	0.22258		124.537	0.12228	124.455	0.34447		124.491	0.05352	124.489	0.48127
124.626	0.18524	124.496	0.22257		124.641	0.12157	124.559	0.34516		124.595	0.05278	124.593	0.48374
124.73	0.18514	124.6	0.22266		124.745	0.12109	124.663	0.34617		124.698	0.0519	124.697	0.48605
124.833	0.18505	124.704	0.22262		124.848	0.12052	124.767	0.3467		124.802	0.05108	124.8	0.4883
124.937	0.18505	124.808	0.22262		124.952	0.11979	124.871	0.34773		124.906	0.05016	124.904	0.4904
125.041	0.18488	124.912	0.22264		125.056	0.1192	124.975	0.3484		125.01	0.04943	125.008	0.49273
125.145	0.18495	125.016	0.22278		125.16	0.11857	125.079	0.3492		125.114	0.04859	125.112	0.49519
125.249	0.18482	125.12	0.22287		125.264	0.11789	125.183	0.35021		125.217	0.04766	125.216	0.49746
125.353	0.18486	125.224	0.22279		125.368	0.11745	125.287	0.35094		125.321	0.0468	125.32	0.49985
125.456	0.18484	125.328	0.22276		125.472	0.11665	125.391	0.35176		125.425	0.04594	125.424	0.50216
125.56	0.18482	125.432	0.22291		125.575	0.11592	125.495	0.3526		125.529	0.04514	125.528	0.50456
125.664	0.18472	125.536	0.22281		125.679	0.11556	125.599	0.35336		125.633	0.04409	125.632	0.50703
125.768	0.18463	125.64	0.22287		125.783	0.11478	125.703	0.3543		125.737	0.04327	125.736	0.50949
125.872	0.18459	125.744	0.22293		125.887	0.11409	125.806	0.35497		125.84	0.04241	125.84	0.51203
125.976	0.18451	125.848	0.223		125.991	0.11344	125.91	0.35588		125.944	0.04134	125.944	0.51459
126.079	0.1844	125.952	0.22299		126.095	0.11289	126.014	0.35682		126.048	0.04039	126.048	0.51716
126.183	0.18436	126.055	0.22289		126.198	0.11208	126.118	0.35769		126.152	0.03956	126.152	0.5197
126.287	0.18432	126.159	0.22306		126.302	0.11145	126.222	0.35859		126.256	0.0385	126.256	0.52226
126.391	0.18429	126.263	0.22297		126.406	0.11088	126.326	0.35945		126.359	0.03748	126.36	0.52482
126.495	0.18434	126.367	0.22316		126.51	0.10991	126.43	0.36039		126.463	0.03662	126.464	0.52745
126.599	0.18421	126.471	0.22316		126.614	0.10924	126.534	0.3613		126.567	0.03569	126.568	0.53015
126.702	0.18425	126.575	0.22318		126.718	0.10863	126.638	0.36226		126.671	0.03458	126.672	0.53288
126.806	0.18411	126.679	0.22327		126.822	0.10804	126.742	0.36315		126.775	0.03345	126.776	0.53561
126.91	0.1841	126.783	0.22331		126.925	0.10741	126.846	0.36401		126.878	0.03256	126.88	0.5383
127.014	0.18398	126.887	0.22327		127.029	0.10661	126.95	0.36518		126.982	0.03147	126.984	0.54101
127.118	0.18398	126.991	0.22323		127.133	0.10577	127.054	0.3659		127.086	0.0305	127.088	0.54397
127.222	0.18387	127.095	0.22327		127.237	0.10506	127.158	0.3668		127.19	0.02931	127.192	0.54672
127.325	0.18394	127.199	0.22344		127.341	0.10434	127.262	0.36783		127.294	0.02822	127.296	0.54956
127.429	0.18379	127.303	0.22339		127.445	0.10357	127.366	0.36886		127.397	0.02715	127.399	0.55233
127.533	0.18371	127.407	0.22344		127.548	0.10292	127.47	0.36964		127.501	0.02601	127.503	0.55535
127.637	0.18358	127.511	0.22352		127.652	0.1021	127.574	0.37067		127.605	0.02498	127.607	0.55808
127.741	0.18358	127.615	0.2234		127.756	0.10134	127.678	0.37168		127.709	0.02378	127.711	0.561
127.845	0.18352	127.719	0.22356		127.86	0.10058	127.782	0.37279		127.813	0.02255	127.815	0.56405
127.948	0.18354	127.823	0.2235		127.964	0.09966	127.886	0.37371		127.916	0.02141	127.919	0.56705
128.052	0.18335	127.927	0.22358		128.068	0.09878	127.99	0.37474		128.02	0.02024	128.023	0.57001
128.156	0.18331	128.03	0.22367		128.172	0.09819	128.094	0.37575		128.124	0.01906	128.127	0.57308
128.26	0.18326	128.134	0.22363		128.275	0.09724	128.197	0.37687		128.228	0.01801	128.231	0.57631
128.364	0.18326	128.238	0.22371		128.379	0.09645	128.301	0.37785		128.332	0.01662	128.335	0.57913
128.468	0.18314	128.342	0.22373		128.483	0.09546	128.405	0.37899		128.436	0.01536	128.439	0.58232
128.571	0.18316	128.446	0.22369		128.587	0.09468	128.509	0.38006		128.539	0.01421	128.543	0.58538
128.675	0.18301	128.55	0.22386		128.691	0.09405	128.613	0.38107		128.643	0.01291	128.647	0.58875
128.779	0.18297	128.654	0.22388		128.795	0.0931	128.717	0.38216		128.747	0.01167	128.751	0.59187
128.883	0.18286	128.758	0.22392		128.898	0.09212	128.821	0.38338		128.851	0.01047	128.855	0.59505
128.987	0.18295	128.862	0.22392		129.002	0.09126	128.925	0.38447		128.955	0.00913	128.959	0.59826
129.091	0.18289	128.966	0.22396		129.106	0.09052	129.029	0.38558		129.058	0.00785	129.008	0.60004
129.195	0.18274	129.07	0.224		129.21	0.0897	129.133	0.38649		129.162	0.0064	129.008	0.59983
129.298	0.18259	129.174	0.22413		129.314	0.0884	129.237	0.38762		129.266	0.00507	--	--
129.402	0.18265	129.278	0.22409		129.418	0.08769	129.341	0.38901		129.37	0.00388	--	--
129.506	0.18253	129.382	0.22413		129.522	0.0867	129.445	0.39002		129.474	0.00239	--	--
129.61	0.18238	129.486	0.22413		129.625	0.08581	129.549	0.39121		129.577	0.000981204	--	--
129.714	0.18244	129.59	0.22417		129.729	0.08485	129.653	0.39252		129.681	-0.000278802	--	--
129.818	0.1824	129.694	0.2243		129.833	0.08395	129.757	0.39363		129.785	-0.00181	--	--
129.921	0.18228	129.798	0.22428		129.937	0.08294	129.861	0.3947		129.889	-0.00318	--	--
130.025	0.18211	129.902	0.22426		130.041	0.08187	129.965	0.39596		129.993	-0.00461	--	--
130.129	0.18217	130.006	0.22432		130.145	0.08084	130.069	0.39705		130.096	-0.00614	--	--
130.233	0.18209	130.109	0.22432		130.248	0.08006	130.173	0.39838		130.2	-0.00763	--	--
130.337	0.1819	130.213	0.2244		130.352	0.07888	130.277	0.39947		130.304	-0.00898	--	--
130.441	0.18186	130.317	0.22453		130.456	0.07785	130.381	0.40088		130.408	-0.01065	--	--
130.544	0.18179	130.421	0.2244		130.56	0.07689	130.484	0.40212		130.512	-0.01194	--	--
130.648	0.18175	130.525	0.22459		130.664	0.07573	130.588	0.40338		130.615	-0.01364	--	--
130.752	0.18163	130.629	0.22455		130.768	0.07468	130.692	0.40458		130.719	-0.01506	--	--
130.856	0.18165	130.733	0.2247		130.872	0.07353	130.796	0.40605		130.823	-0.0167	--	--
130.96	0.18162	130.837	0.2247		130.975	0.07248	130.9	0.40712		130.927	-0.01822	--	--
131.064	0.1815	130.941	0.22464		131.079	0.07153	131.004	0.40838		131.031	-0.01987	--	--
131.167	0.18133	131.045	0.22484		131.183	0.07019	131.108	0.40976		131.135	-0.02126	--	--
131.271	0.18123	131.149	0.22466		131.287	0.06903	131.212	0.41111		131.238	-0.02296	--	--
131.375	0.18135	131.253	0.22491		131.391	0.06796	131.316	0.41248		131.342	-0.02452	--	--
131.479	0.18101	131.357	0.22476		131.495	0.06687	131.42	0.41386		131.446	-0.0264	--	--
131.583	0.18101	131.461	0.22485		131.598	0.06567	131.524	0.41516		131.55	-0.02783	--	--
131.687	0.18093	131.565	0.22495		131.702	0.06457	131.628	0.41659		131.654	-0.0296	--	--
131.79	0.18095	131.669	0.2251		131.806	0.06325	131.732	0.41785		131.757	-0.03115	--	--
131.894	0.18074	131.773	0.22497		131.91	0.06214	131.836	0.41911		131.861	-0.03279	--	--
131.998	0.18072	131.877	0.22516		132.014	0.06081	131.94	0.42073		131.965	-0.03455	--	--
132.102	0.18066	131.981	0.22529		132.118	0.05964	132.044	0.42212		132.069	-0.03623	--	--
132.206	0.18043	132.085	0.22529		132.222	0.05838	132.148	0.4234		132.173	-0.03798	--	--
132.31	0.18055	132.188	0.22529		132.325	0.05708	132.252	0.42493		132.276	-0.03978	--	--
132.413	0.18041	132.292	0.22537		132.429	0.05577	132.356	0.42638		132.38	-0.04153	--	--
132.517	0.18026	132.396	0.22539		132.533	0.05453	132.46	0.42783		132.484	-0.04321	--	--
132.621	0.1802	132.5	0.22548		132.637	0.05315	132.564	0.42926		132.588	-0.04505	--	--
132.725	0.18015	132.604	0.2255		132.741	0.05186	132.668	0.43058		132.692	-0.04696	--	--
132.829	0.18015	132.708	0.22562		132.845	0.05052	132.772	0.43233		132.795	-0.04854	--	--
132.933	0.18001	132.812	0.22548		132.948	0.04915	132.875	0.43367		132.899	-0.05032	--	--
133.036	0.17984	132.916	0.22569		133.052	0.04766	132.979	0.43521		133.003	-0.05202	--	--
133.14	0.17967	133.02	0.22571		133.156	0.04632	133.083	0.4368		133.107	-0.05387	--	--
133.244	0.17971	133.124	0.22581		133.26	0.04498	133.187	0.43838		133.211	-0.0558	--	--
133.348	0.17948	133.228	0.22579		133.364	0.04348	133.291	0.43989		133.314	-0.05769	--	--
133.452	0.17946	133.332	0.22588		133.468	0.04184	133.395	0.44138		133.418	-0.0595	--	--
133.556	0.17933	133.436	0.22596		133.571	0.04037	133.499	0.44296		133.522	-0.06127	--	--
133.659	0.17935	133.54	0.22592		133.675	0.03892	133.603	0.44449		133.626	-0.06311	--	--
133.763	0.17919	133.644	0.22596		133.779	0.03735	133.707	0.44613		133.73	-0.0649	--	--
133.867	0.17904	133.748	0.22607		133.883	0.03594	133.811	0.44789		133.834	-0.0667	--	--
133.971	0.17896	133.852	0.22634		133.987	0.03422	133.915	0.44947		133.937	-0.06866	--	--
134.075	0.17885	133.956	0.22627		134.091	0.03273	134.019	0.45107		134.041	-0.07051	--	--
134.179	0.17885	134.06	0.22623		134.195	0.03113	134.123	0.45262		134.145	-0.07231	--	--
134.282	0.17868	134.164	0.2264		134.298	0.02962	134.227	0.45432		134.249	-0.07418	--	--
134.386	0.17853	134.267	0.22638		134.402	0.02783	134.331	0.456		134.353	-0.07607	--	--
134.49	0.17845	134.371	0.22644		134.506	0.02623	134.435	0.45768		134.456	-0.07777	--	--
134.594	0.17843	134.475	0.22663		134.61	0.02455	134.539	0.45956		134.56	-0.07983	--	--
134.698	0.17826	134.579	0.22653		134.714	0.02285	134.643	0.46119		134.664	-0.08153	--	--
134.802	0.17822	134.683	0.22674		134.818	0.02109	134.747	0.46289		134.768	-0.08336	--	--
134.905	0.17799	134.787	0.22684		134.921	0.01934	134.851	0.46456		134.872	-0.08525	--	--
135.009	0.17803	134.891	0.22676		135.025	0.01741	134.955	0.46632		134.975	-0.08705	--	--
135.113	0.17772	134.995	0.2269		135.129	0.01569	135.059	0.46821		135.079	-0.08882	--	--
135.217	0.17763	135.099	0.22684		135.233	0.01399	135.163	0.46991		135.183	-0.09064	--	--
135.321	0.17755	135.203	0.22697		135.337	0.01203	135.266	0.4717		135.287	-0.09258	--	--
135.425	0.17753	135.307	0.2271		135.441	0.01023	135.37	0.47357		135.391	-0.09442	--	--
135.528	0.17732	135.411	0.22718		135.545	0.00821	135.474	0.4754		135.494	-0.09633	--	--
135.632	0.17721	135.515	0.22712		135.648	0.00636	135.578	0.4772		135.598	-0.09843	--	--
135.736	0.1771	135.619	0.22726		135.752	0.00441	135.682	0.47907		135.702	-0.10043	--	--
135.84	0.17696	135.723	0.22737		135.856	0.00239	135.786	0.48084		135.806	-0.10249	--	--
135.944	0.17683	135.827	0.22739		135.96	0.000328503	135.89	0.48283		135.91	-0.10463	--	--
136.048	0.17664	135.931	0.22747		136.064	-0.00166	135.994	0.48466		136.013	-0.10675	--	--
136.151	0.17658	136.035	0.22754		136.168	-0.00366	136.098	0.48672		136.117	-0.10891	--	--
136.255	0.17643	136.139	0.22764		136.271	-0.00584	136.202	0.48846		136.221	-0.1111	--	--
136.359	0.17637	136.243	0.22777		136.375	-0.00776	136.306	0.49044		136.325	-0.11339	--	--
136.463	0.17622	136.346	0.22783		136.479	-0.01011	136.41	0.49231		136.429	-0.11563	--	--
136.567	0.17601	136.45	0.22781		136.583	-0.01217	136.514	0.49441		136.532	-0.11786	--	--
136.671	0.17603	136.554	0.22798		136.687	-0.01454	136.618	0.49636		136.636	-0.12021	--	--
136.775	0.17587	136.658	0.22793		136.791	-0.01669	136.722	0.4985		136.74	-0.12233	--	--
136.878	0.1757	136.762	0.22793		136.895	-0.01891	136.826	0.50031		136.844	-0.1246	--	--
136.982	0.17547	136.866	0.22817		136.998	-0.02137	136.93	0.50227		136.948	-0.12693	--	--
137.086	0.1754	136.97	0.22821		137.102	-0.02368	137.034	0.50443		137.052	-0.12939	--	--
137.19	0.17523	137.074	0.22833		137.206	-0.02606	137.138	0.50653		137.155	-0.13161	--	--
137.294	0.17507	137.178	0.22831		137.31	-0.02843	137.242	0.50859		137.259	-0.13405	--	--
137.398	0.17488	137.282	0.22834		137.414	-0.0308	137.346	0.51056		137.363	-0.13636	--	--
137.501	0.17479	137.386	0.22867		137.518	-0.03341	137.45	0.51277		137.467	-0.13855	--	--
137.605	0.17467	137.49	0.22857		137.621	-0.03585	137.553	0.51498		137.571	-0.14109	--	--
137.709	0.17437	137.594	0.2288		137.725	-0.03847	137.657	0.51685		137.674	-0.14344	--	--
137.813	0.17427	137.698	0.22878		137.829	-0.04106	137.761	0.51897		137.778	-0.14577	--	--
137.917	0.1741	137.802	0.2289		137.933	-0.04349	137.865	0.52113		137.882	-0.14818	--	--
138.021	0.17393	137.906	0.22894		138.037	-0.04605	137.969	0.52344		137.986	-0.15062	--	--
138.124	0.17385	138.01	0.22911		138.141	-0.04891	138.073	0.52546		138.09	-0.15304	--	--
138.228	0.17378	138.114	0.22918		138.244	-0.05168	138.177	0.52783		138.193	-0.15553	--	--
138.332	0.17353	138.218	0.22918		138.348	-0.05437	138.281	0.53004		138.297	-0.15772	--	--
138.436	0.17334	138.322	0.22945		138.452	-0.05704	138.385	0.5322		138.401	-0.16028	--	--
138.54	0.17326	138.425	0.22943		138.556	-0.05984	138.489	0.53447		138.505	-0.16255	--	--
138.644	0.17286	138.529	0.22964		138.66	-0.06286	138.593	0.53668		138.609	-0.1649	--	--
138.747	0.17284	138.633	0.2297		138.764	-0.06563	138.697	0.53888		138.712	-0.16733	--	--
138.851	0.17267	138.737	0.2297		138.868	-0.06853	138.801	0.54124		138.816	-0.16986	--	--
138.955	0.1725	138.841	0.22979		138.971	-0.0715	138.905	0.54353		138.92	-0.17229	--	--
139.059	0.17229	138.945	0.22985		139.075	-0.07461	139.009	0.54588		139.024	-0.17464	--	--
139.163	0.17227	139.049	0.22998		139.179	-0.07769	139.113	0.54834		139.128	-0.17702	--	--
139.267	0.172	139.153	0.2301		139.283	-0.0808	139.217	0.55067		139.231	-0.17952	--	--
139.37	0.17177	139.257	0.23019		139.387	-0.08406	139.321	0.55277		139.335	-0.18182	--	--
139.474	0.17151	139.361	0.23023		139.491	-0.08719	139.425	0.55544		139.439	-0.1842	--	--
139.578	0.17122	139.465	0.23044		139.594	-0.09049	139.529	0.55781		139.543	-0.18657	--	--
139.682	0.17116	139.569	0.23056		139.698	-0.09385	139.633	0.56023		139.647	-0.18894	--	--
139.786	0.17099	139.673	0.23067		139.802	-0.09719	139.737	0.56241		139.751	-0.19138	--	--
139.89	0.17053	139.777	0.23075		139.906	-0.10055	139.841	0.56512		139.854	-0.19382	--	--
139.993	0.17059	139.881	0.23081		140.01	-0.10398	139.944	0.56735		139.958	-0.19615	--	--
140.097	0.17019	139.985	0.23077		140.114	-0.10761	140.048	0.56989		140.062	-0.19858	--	--
140.201	0.17013	140.089	0.23121		140.218	-0.11114	140.152	0.57247		140.166	-0.20094	--	--
140.305	0.16987	140.193	0.23101		140.321	-0.11463	140.256	0.57474		140.27	-0.20324	--	--
140.409	0.16968	140.297	0.23128		140.425	-0.11828	140.36	0.57737		140.373	-0.2056	--	--
140.513	0.16949	140.401	0.23136		140.529	-0.12204	140.464	0.57989		140.477	-0.20795	--	--
140.616	0.16924	140.504	0.23164		140.633	-0.12582	140.568	0.58239		140.581	-0.21039	--	--
140.72	0.16899	140.608	0.23168		140.737	-0.12958	140.672	0.58514		140.685	-0.21269	--	--
140.824	0.16874	140.712	0.23182		140.841	-0.1336	140.776	0.58758		140.789	-0.21492	--	--
140.928	0.16847	140.816	0.2318		140.944	-0.1375	140.88	0.59018		140.892	-0.21767	--	--
141.032	0.16823	140.92	0.23203		141.048	-0.14135	140.984	0.59275		140.996	-0.21994	--	--
141.136	0.16798	141.024	0.23225		141.152	-0.14561	141.088	0.59533		141.1	-0.22227	--	--
141.239	0.16773	141.128	0.23227		141.256	-0.14948	141.192	0.5981		141.204	-0.2245	--	--
141.343	0.16735	141.232	0.23246		141.36	-0.15377	141.265	0.60002		141.308	-0.22687	--	--
141.447	0.1672	141.336	0.23262		141.464	-0.15795	141.265	0.59979		141.411	-0.22933	--	--
141.551	0.16701	141.44	0.23264		141.567	-0.16229	--	--		141.515	-0.23166	--	--
141.655	0.16674	141.544	0.23275		141.671	-0.16664	--	--		141.619	-0.23418	--	--
141.759	0.16626	141.648	0.23294		141.775	-0.17085	--	--		141.723	-0.2364	--	--
141.862	0.16615	141.752	0.23313		141.879	-0.17536	--	--		141.827	-0.23895	--	--
141.966	0.1659	141.856	0.23323		141.983	-0.17967	--	--		141.93	-0.24109	--	--
142.07	0.16556	141.96	0.2334		142.087	-0.18425	--	--		142.034	-0.24371	--	--
142.174	0.16525	142.064	0.23355		142.191	-0.18876	--	--		142.138	-0.24604	--	--
142.278	0.165	142.168	0.23374		142.294	-0.19349	--	--		142.242	-0.24835	--	--
142.382	0.16462	142.272	0.23388		142.398	-0.19814	--	--		142.346	-0.25081	--	--
142.485	0.16445	142.376	0.23391		142.502	-0.20272	--	--		142.45	-0.25333	--	--
142.589	0.16409	142.48	0.2342		142.606	-0.20729	--	--		142.553	-0.25572	--	--
142.693	0.16359	142.583	0.23428		142.71	-0.21204	--	--		142.657	-0.2581	--	--
142.797	0.16342	142.687	0.23456		142.814	-0.21692	--	--		142.761	-0.26079	--	--
142.901	0.16302	142.791	0.23466		142.917	-0.2215	--	--		142.865	-0.26322	--	--
143.005	0.16266	142.895	0.23472		143.021	-0.22631	--	--		142.969	-0.26566	--	--
143.109	0.16241	142.999	0.23498		143.125	-0.23114	--	--		143.072	-0.26826	--	--
143.212	0.16201	143.103	0.23523		143.229	-0.23591	--	--		143.176	-0.27084	--	--
143.316	0.16167	143.207	0.2354		143.333	-0.24066	--	--		143.28	-0.27357	--	--
143.42	0.16127	143.311	0.23557		143.437	-0.24534	--	--		143.384	-0.27616	--	--
143.524	0.16102	143.415	0.23565		143.541	-0.2503	--	--		143.488	-0.27887	--	--
143.628	0.16058	143.519	0.23569		143.644	-0.25507	--	--		143.591	-0.28143	--	--
143.732	0.16012	143.623	0.23611		143.748	-0.25977	--	--		143.695	-0.28424	--	--
143.835	0.15985	143.727	0.23622		143.852	-0.2645	--	--		143.799	-0.28697	--	--
143.939	0.15936	143.831	0.23645		143.956	-0.26923	--	--		143.903	-0.28976	--	--
144.043	0.15884	143.935	0.23662		144.06	-0.27397	--	--		144.007	-0.29241	--	--
144.147	0.15846	144.039	0.23681		144.164	-0.27874	--	--		144.11	-0.29531	--	--
144.251	0.1581	144.143	0.23702		144.267	-0.28355	--	--		144.214	-0.29808	--	--
144.355	0.15756	144.247	0.23725		144.371	-0.2883	--	--		144.318	-0.30111	--	--
144.458	0.1572	144.351	0.2376		144.475	-0.2929	--	--		144.422	-0.304	--	--
144.562	0.15667	144.455	0.23773		144.579	-0.29742	--	--		144.526	-0.30694	--	--
144.666	0.15613	144.558	0.23782		144.683	-0.30202	--	--		144.63	-0.31003	--	--
144.77	0.15575	144.662	0.23805		144.787	-0.30627	--	--		144.733	-0.31274	--	--
144.874	0.15526	144.766	0.23828		144.89	-0.31091	--	--		144.837	-0.31591	--	--
144.978	0.15472	144.87	0.23855		144.994	-0.31543	--	--		144.941	-0.31896	--	--
145.081	0.15428	144.974	0.23872		145.098	-0.3199	--	--		145.045	-0.3221	--	--
145.185	0.15371	145.078	0.23906		145.202	-0.32416	--	--		145.149	-0.32525	--	--
145.289	0.15333	145.182	0.23922		145.306	-0.32858	--	--		145.252	-0.32853	--	--
145.393	0.15268	145.286	0.23943		145.41	-0.3329	--	--		145.356	-0.33166	--	--
145.497	0.15209	145.39	0.23981		145.514	-0.33725	--	--		145.46	-0.33494	--	--
145.601	0.15173	145.494	0.23988		145.617	-0.34164	--	--		145.564	-0.33813	--	--
145.704	0.1511	145.598	0.24019		145.721	-0.34553	--	--		145.668	-0.34155	--	--
145.808	0.15047	145.702	0.24044		145.825	-0.34977	--	--		145.771	-0.34489	--	--
145.912	0.14986	145.806	0.24072		145.929	-0.35391	--	--		145.875	-0.34829	--	--
146.016	0.14927	145.91	0.24091		146.033	-0.35803	--	--		145.979	-0.35174	--	--
146.12	0.14866	146.014	0.24126		146.137	-0.36213	--	--		146.083	-0.3553	--	--
146.224	0.14809	146.118	0.24152		146.24	-0.36626	--	--		146.187	-0.35885	--	--
146.327	0.14738	146.222	0.24177		146.344	-0.37009	--	--		146.29	-0.36226	--	--
146.431	0.14673	146.326	0.24217		146.448	-0.37402	--	--		146.394	-0.36591	--	--
146.535	0.14606	146.43	0.24252		146.552	-0.37811	--	--		146.498	-0.36956	--	--
146.639	0.14553	146.534	0.24261		146.656	-0.3819	--	--		146.602	-0.37328	--	--
146.743	0.14481	146.637	0.24303		146.76	-0.38578	--	--		146.706	-0.37691	--	--
146.847	0.14398	146.741	0.2432		146.863	-0.38975	--	--		146.809	-0.38069	--	--
146.95	0.14328	146.845	0.24353		146.967	-0.39351	--	--		146.913	-0.38447	--	--
147.054	0.14269	146.949	0.24383		147.071	-0.3973	--	--		147.017	-0.38844	--	--
147.158	0.14179	147.053	0.24425		147.175	-0.40105	--	--		147.121	-0.39214	--	--
147.262	0.14107	147.157	0.24456		147.279	-0.40473	--	--		147.225	-0.39617	--	--
147.366	0.1403	147.261	0.2449		147.383	-0.40835	--	--		147.328	-0.4001	--	--
147.47	0.1395	147.365	0.24501		147.487	-0.41209	--	--		147.432	-0.40413	--	--
147.573	0.13859	147.469	0.24551		147.59	-0.41572	--	--		147.536	-0.40808	--	--
147.677	0.13786	147.573	0.24582		147.694	-0.41914	--	--		147.64	-0.41226	--	--
147.781	0.13702	147.677	0.24622		147.798	-0.42288	--	--		147.744	-0.41623	--	--
147.885	0.13609	147.781	0.24658		147.902	-0.42624	--	--		147.848	-0.42032	--	--
147.989	0.13517	147.885	0.24707		148.006	-0.4298	--	--		147.951	-0.42454	--	--
148.093	0.13439	147.989	0.2473		148.11	-0.43313	--	--		148.055	-0.4287	--	--
148.196	0.13328	148.093	0.24772		148.213	-0.43641	--	--		148.159	-0.43284	--	--
148.3	0.13245	148.197	0.24809		148.317	-0.43975	--	--		148.263	-0.43723	--	--
148.404	0.13149	148.301	0.24847		148.421	-0.44301	--	--		148.367	-0.44136	--	--
148.508	0.13031	148.405	0.24904		148.525	-0.4461	--	--		148.47	-0.4455	--	--
148.612	0.12928	148.509	0.2494		148.629	-0.4494	--	--		148.574	-0.44999	--	--
148.716	0.12827	148.613	0.24976		148.733	-0.45253	--	--		148.678	-0.45417	--	--
148.819	0.12712	148.716	0.25034		148.836	-0.45543	--	--		148.782	-0.45848	--	--
148.923	0.12609	148.82	0.2507		148.94	-0.45855	--	--		148.886	-0.46276	--	--
149.027	0.12495	148.924	0.25129		149.044	-0.46145	--	--		148.989	-0.46698	--	--
149.131	0.12377	149.028	0.25169		149.148	-0.46454	--	--		149.093	-0.47133	--	--
149.235	0.12262	149.132	0.25207		149.252	-0.46751	--	--		149.197	-0.47555	--	--
149.339	0.12136	149.236	0.2527		149.356	-0.47042	--	--		149.301	-0.48002	--	--
149.442	0.12016	149.34	0.2531		149.46	-0.47301	--	--		149.405	-0.48443	--	--
149.546	0.11873	149.444	0.25379		149.563	-0.47566	--	--		149.508	-0.48876	--	--
149.65	0.11736	149.548	0.25428		149.667	-0.47843	--	--		149.612	-0.49292	--	--
149.754	0.116	149.652	0.25495		149.771	-0.48116	--	--		149.716	-0.49743	--	--
149.858	0.11448	149.756	0.25541		149.875	-0.48381	--	--		149.82	-0.50172	--	--
149.962	0.11303	149.86	0.25591		149.979	-0.48647	--	--		149.924	-0.50604	--	--
150.066	0.11147	149.964	0.2565		150.083	-0.48883	--	--		150.027	-0.51037	--	--
150.169	0.10981	150.068	0.25707		150.186	-0.49139	--	--		150.131	-0.51463	--	--
150.273	0.10809	150.172	0.25785		150.29	-0.49393	--	--		150.235	-0.51883	--	--
150.377	0.10635	150.276	0.25835		150.394	-0.49635	--	--		150.339	-0.52288	--	--
150.481	0.10447	150.38	0.2589		150.498	-0.49897	--	--		150.443	-0.52696	--	--
150.585	0.10237	150.484	0.2597		150.602	-0.50135	--	--		150.547	-0.53093	--	--
150.689	0.10023	150.588	0.2602		150.706	-0.50377	--	--		150.65	-0.53464	--	--
150.792	0.0981	150.691	0.26102		150.81	-0.50627	--	--		150.754	-0.53843	--	--
150.896	0.09575	150.795	0.26165		150.913	-0.50864	--	--		150.858	-0.54191	--	--
151	0.09319	150.899	0.2626		151.017	-0.51074	--	--		150.962	-0.54538	--	--
151.104	0.09056	151.003	0.26321		151.121	-0.51293	--	--		151.066	-0.54874	--	--
151.208	0.08764	151.107	0.26401		151.225	-0.51547	--	--		151.169	-0.55197	--	--
151.312	0.08465	151.211	0.26479		151.329	-0.51795	--	--		151.273	-0.55504	--	--
151.415	0.08139	151.315	0.26559		151.433	-0.52003	--	--		151.377	-0.55804	--	--
151.519	0.07818	151.419	0.26643		151.536	-0.52244	--	--		151.481	-0.56117	--	--
151.623	0.07462	151.523	0.26744		151.64	-0.52482	--	--		151.585	-0.56444	--	--
151.727	0.07086	151.627	0.26823		151.744	-0.52702	--	--		151.688	-0.56745	--	--
151.831	0.0672	151.731	0.2691		151.848	-0.52914	--	--		151.792	-0.57047	--	--
151.935	0.06296	151.835	0.27017		151.952	-0.5315	--	--		151.896	-0.57383	--	--
152.038	0.05884	151.939	0.2712		152.056	-0.53366	--	--		152	-0.57717	--	--
152.142	0.05427	152.043	0.27208		152.159	-0.53572	--	--		152.104	-0.58051	--	--
152.246	0.04967	152.147	0.27309		152.263	-0.53803	--	--		152.207	-0.5836	--	--
152.35	0.04507	152.251	0.27429		152.367	-0.54026	--	--		152.311	-0.58677	--	--
152.454	0.0403	152.355	0.27534		152.471	-0.54232	--	--		152.415	-0.59017	--	--
152.558	0.0351	152.459	0.27654		152.575	-0.54463	--	--		152.519	-0.5933	--	--
152.661	0.02999	152.563	0.27753		152.679	-0.54654	--	--		152.623	-0.59664	--	--
152.765	0.02489	152.667	0.27872		152.783	-0.5486	--	--		152.726	-0.6	--	--
152.869	0.01961	152.77	0.27992		152.886	-0.55057	--	--		--	--	--	--
152.973	0.01417	152.874	0.28139		152.99	-0.55248	--	--		--	--	--	--
153.077	0.0088	152.978	0.28263		153.094	-0.5548	--	--		--	--	--	--
153.181	0.0034	153.082	0.28392		153.198	-0.55688	--	--		--	--	--	--
153.284	-0.00225	153.186	0.28526		153.302	-0.559	--	--		--	--	--	--
153.388	-0.0077	153.29	0.28663		153.406	-0.56097	--	--		--	--	--	--
153.492	-0.01333	153.394	0.28812		153.509	-0.56288	--	--		--	--	--	--
153.596	-0.01894	153.498	0.28965		153.613	-0.56484	--	--		--	--	--	--
153.7	-0.02433	153.602	0.29119		153.717	-0.56673	--	--		--	--	--	--
153.804	-0.02992	153.706	0.29293		153.821	-0.56877	--	--		--	--	--	--
153.907	-0.0354	153.81	0.29451		153.925	-0.5707	--	--		--	--	--	--
154.011	-0.04095	153.914	0.29611		154.029	-0.57251	--	--		--	--	--	--
154.115	-0.04652	154.018	0.29796		154.132	-0.57438	--	--		--	--	--	--
154.219	-0.05191	154.122	0.29973		154.236	-0.57616	--	--		--	--	--	--
154.323	-0.05743	154.226	0.30168		154.34	-0.57784	--	--		--	--	--	--
154.427	-0.06277	154.33	0.30366		154.444	-0.5795	--	--		--	--	--	--
154.53	-0.06824	154.434	0.30557		154.548	-0.58137	--	--		--	--	--	--
154.634	-0.07354	154.538	0.30776		154.652	-0.58318	--	--		--	--	--	--
154.738	-0.07892	154.642	0.30984		154.756	-0.58488	--	--		--	--	--	--
154.842	-0.08417	154.746	0.31211		154.859	-0.58648	--	--		--	--	--	--
154.946	-0.08943	154.849	0.31455		154.963	-0.58816	--	--		--	--	--	--
155.05	-0.0945	154.953	0.31696		155.067	-0.58988	--	--		--	--	--	--
155.153	-0.0995	155.057	0.31942		155.171	-0.59141	--	--		--	--	--	--
155.257	-0.10471	155.161	0.3219		155.275	-0.59309	--	--		--	--	--	--
155.361	-0.10997	155.265	0.32461		155.379	-0.59463	--	--		--	--	--	--
155.465	-0.11533	155.369	0.32756		155.482	-0.59627	--	--		--	--	--	--
155.569	-0.12061	155.473	0.33039		155.586	-0.59813	--	--		--	--	--	--
155.673	-0.12618	155.577	0.33349		155.69	-0.59952	--	--		--	--	--	--
155.776	-0.13149	155.681	0.33676		155.711	-0.60009	--	--		--	--	--	--
155.88	-0.13711	155.785	0.33994		--	--	--	--		--	--	--	--
155.984	-0.14268	155.889	0.34335		--	--	--	--		--	--	--	--
156.088	-0.14819	155.993	0.34683		--	--	--	--		--	--	--	--
156.192	-0.15369	156.097	0.35066		--	--	--	--		--	--	--	--
156.296	-0.15947	156.201	0.35455		--	--	--	--		--	--	--	--
156.399	-0.16481	156.305	0.35873		--	--	--	--		--	--	--	--
156.503	-0.17041	156.409	0.36302		--	--	--	--		--	--	--	--
156.607	-0.17595	156.513	0.36748		--	--	--	--		--	--	--	--
156.711	-0.18155	156.617	0.37227		--	--	--	--		--	--	--	--
156.815	-0.18703	156.721	0.37744		--	--	--	--		--	--	--	--
156.919	-0.19281	156.825	0.38249		--	--	--	--		--	--	--	--
157.023	-0.19849	156.928	0.38818		--	--	--	--		--	--	--	--
157.126	-0.20417	157.032	0.39394		--	--	--	--		--	--	--	--
157.23	-0.20986	157.136	0.40019		--	--	--	--		--	--	--	--
157.334	-0.21569	157.24	0.40673		--	--	--	--		--	--	--	--
157.438	-0.22149	157.344	0.41349		--	--	--	--		--	--	--	--
157.542	-0.2275	157.448	0.42083		--	--	--	--		--	--	--	--
157.646	-0.23343	157.552	0.42859		--	--	--	--		--	--	--	--
157.749	-0.23971	157.656	0.43672		--	--	--	--		--	--	--	--
157.853	-0.24575	157.76	0.44524		--	--	--	--		--	--	--	--
157.957	-0.25203	157.864	0.4543		--	--	--	--		--	--	--	--
158.061	-0.2584	157.968	0.46378		--	--	--	--		--	--	--	--
158.165	-0.26496	158.072	0.47397		--	--	--	--		--	--	--	--
158.269	-0.27162	158.176	0.48457		--	--	--	--		--	--	--	--
158.372	-0.27829	158.28	0.49586		--	--	--	--		--	--	--	--
158.476	-0.28499	158.384	0.50748		--	--	--	--		--	--	--	--
158.58	-0.29206	158.488	0.51959		--	--	--	--		--	--	--	--
158.684	-0.29921	158.592	0.5325		--	--	--	--		--	--	--	--
158.788	-0.30648	158.696	0.5458		--	--	--	--		--	--	--	--
158.892	-0.31398	158.8	0.55951		--	--	--	--		--	--	--	--
158.995	-0.32161	158.904	0.57364		--	--	--	--		--	--	--	--
159.099	-0.3295	159.007	0.58833		--	--	--	--		--	--	--	--
159.203	-0.33738	159.089	0.6		--	--	--	--		--	--	--	--
159.307	-0.34552	159.089	0.59973		--	--	--	--		--	--	--	--
159.411	-0.35378	--	--		--	--	--	--		--	--	--	--
159.515	-0.36194	--	--		--	--	--	--		--	--	--	--
159.618	-0.37028	--	--		--	--	--	--		--	--	--	--
159.722	-0.37858	--	--		--	--	--	--		--	--	--	--
159.826	-0.38676	--	--		--	--	--	--		--	--	--	--
159.93	-0.39481	--	--		--	--	--	--		--	--	--	--
160.034	-0.40267	--	--		--	--	--	--		--	--	--	--
160.138	-0.41058	--	--		--	--	--	--		--	--	--	--
160.241	-0.41857	--	--		--	--	--	--		--	--	--	--
160.345	-0.42618	--	--		--	--	--	--		--	--	--	--
160.449	-0.43412	--	--		--	--	--	--		--	--	--	--
160.553	-0.44211	--	--		--	--	--	--		--	--	--	--
160.657	-0.45029	--	--		--	--	--	--		--	--	--	--
160.761	-0.4587	--	--		--	--	--	--		--	--	--	--
160.864	-0.46734	--	--		--	--	--	--		--	--	--	--
160.968	-0.47612	--	--		--	--	--	--		--	--	--	--
161.072	-0.48504	--	--		--	--	--	--		--	--	--	--
161.176	-0.4942	--	--		--	--	--	--		--	--	--	--
161.28	-0.50329	--	--		--	--	--	--		--	--	--	--
161.384	-0.51247	--	--		--	--	--	--		--	--	--	--
161.487	-0.52174	--	--		--	--	--	--		--	--	--	--
161.591	-0.53063	--	--		--	--	--	--		--	--	--	--
161.695	-0.53972	--	--		--	--	--	--		--	--	--	--
161.799	-0.54875	--	--		--	--	--	--		--	--	--	--
161.903	-0.55765	--	--		--	--	--	--		--	--	--	--
162.007	-0.56667	--	--		--	--	--	--		--	--	--	--
162.11	-0.57556	--	--		--	--	--	--		--	--	--	--
162.214	-0.58441	--	--		--	--	--	--		--	--	--	--
162.318	-0.59338	--	--		--	--	--	--		--	--	--	--
162.396	-0.60001	--	--		--	--	--	--		--	--	--	--
--	--	--	--		--	--	--	--		--	--	--	--
--	--	--	--		--	--	--	--		--	--	--	--
--	--	--	--		--	--	--	--		--	--	--	--
--	--	--	--		--	--	--	--		--	--	--	--
--	--	--	--		--	--	--	--		--	--	--	--
--	--	--	--		--	--	--	--		--	--	--	--
--	--	--	--		--	--	--	--		--	--	--	--
--	--	--	--		--	--	--	--		--	--	--	--
--	--	--	--		--	--	--	--		--	--	--	--
--	--	--	--		--	--	--	--		--	--	--	--
--	--	--	--		--	--	--	--		--	--	--	--
--	--	--	--		--	--	--	--		--	--	--	--
--	--	--	--		--	--	--	--		--	--	--	--
--	--	--	--		--	--	--	--		--	--	--	--
--	--	--	--		--	--	--	--		--	--	--	--
--	--	--	--		--	--	--	--		--	--	--	--
--	--	--	--		--	--	--	--		--	--	--	--
--	--	--	--		--	--	--	--		--	--	--	--
--	--	--	--		--	--	--	--		--	--	--	--
--	--	--	--		--	--	--	--		--	--	--	--
--	--	--	--		--	--	--	--		--	--	--	--
--	--	--	--		--	--	--	--		--	--	--	--
--	--	--	--		--	--	--	--		--	--	--	--
--	--	--	--		--	--	--	--		--	--	--	--
--	--	--	--		--	--	--	--		--	--	--	--
--	--	--	--		--	--	--	--		--	--	--	--
--	--	--	--		--	--	--	--		--	--	--	--
--	--	--	--		--	--	--	--		--	--	--	--
--	--	--	--		--	--	--	--		--	--	--	--
--	--	--	--		--	--	--	--		--	--	--	--
--	--	--	--		--	--	--	--		--	--	--	--
--	--	--	--		--	--	--	--		--	--	--	--
--	--	--	--		--	--	--	--		--	--	--	--
--	--	--	--		--	--	--	--		--	--	--	--
--	--	--	--		--	--	--	--		--	--	--	--
--	--	--	--		--	--	--	--		--	--	--	--
--	--	--	--		--	--	--	--		--	--	--	--
--	--	--	--		--	--	--	--		--	--	--	--
--	--	--	--		--	--	--	--		--	--	--	--
--	--	--	--		--	--	--	--		--	--	--	--
--	--	--	--		--	--	--	--		--	--	--	--
--	--	--	--		--	--	--	--		--	--	--	--
--	--	--	--		--	--	--	--		--	--	--	--
--	--	--	--		--	--	--	--		--	--	--	--
--	--	--	--		--	--	--	--		--	--	--	--
--	--	--	--		--	--	--	--		--	--	--	--
--	--	--	--		--	--	--	--		--	--	--	--
--	--	--	--		--	--	--	--		--	--	--	--
--	--	--	--		--	--	--	--		--	--	--	--
--	--	--	--		--	--	--	--		--	--	--	--
--	--	--	--		--	--	--	--		--	--	--	--
--	--	--	--		--	--	--	--		--	--	--	--
--	--	--	--		--	--	--	--		--	--	--	--
--	--	--	--		--	--	--	--		--	--	--	--
--	--	--	--		--	--	--	--		--	--	--	--
--	--	--	--		--	--	--	--		--	--	--	--
--	--	--	--		--	--	--	--		--	--	--	--
--	--	--	--		--	--	--	--		--	--	--	--
--	--	--	--		--	--	--	--		--	--	--	--
--	--	--	--		--	--	--	--		--	--	--	--
--	--	--	--		--	--	--	--		--	--	--	--
--	--	--	--		--	--	--	--		--	--	--	--
--	--	--	--		--	--	--	--		--	--	--	--
--	--	--	--		--	--	--	--		--	--	--	--
--	--	--	--		--	--	--	--		--	--	--	--
--	--	--	--		--	--	--	--		--	--	--	--
--	--	--	--		--	--	--	--		--	--	--	--
--	--	--	--		--	--	--	--		--	--	--	--
--	--	--	--		--	--	--	--		--	--	--	--
--	--	--	--		--	--	--	--		--	--	--	--
--	--	--	--		--	--	--	--		--	--	--	--
--	--	--	--		--	--	--	--		--	--	--	--
--	--	--	--		--	--	--	--		--	--	--	--
--	--	--	--		--	--	--	--		--	--	--	--
--	--	--	--		--	--	--	--		--	--	--	--
--	--	--	--		--	--	--	--		--	--	--	--
--	--	--	--		--	--	--	--		--	--	--	--
--	--	--	--		--	--	--	--		--	--	--	--
--	--	--	--		--	--	--	--		--	--	--	--
--	--	--	--		--	--	--	--		--	--	--	--
--	--	--	--		--	--	--	--		--	--	--	--
--	--	--	--		--	--	--	--		--	--	--	--
--	--	--	--		--	--	--	--		--	--	--	--
--	--	--	--		--	--	--	--		--	--	--	--
--	--	--	--		--	--	--	--		--	--	--	--
--	--	--	--		--	--	--	--		--	--	--	--
--	--	--	--		--	--	--	--		--	--	--	--
--	--	--	--		--	--	--	--		--	--	--	--
--	--	--	--		--	--	--	--		--	--	--	--
--	--	--	--		--	--	--	--		--	--	--	--
--	--	--	--		--	--	--	--		--	--	--	--
--	--	--	--		--	--	--	--		--	--	--	--
--	--	--	--		--	--	--	--		--	--	--	--
--	--	--	--		--	--	--	--		--	--	--	--
--	--	--	--		--	--	--	--		--	--	--	--
--	--	--	--		--	--	--	--		--	--	--	--
--	--	--	--		--	--	--	--		--	--	--	--
--	--	--	--		--	--	--	--		--	--	--	--
--	--	--	--		--	--	--	--		--	--	--	--
--	--	--	--		--	--	--	--		--	--	--	--
--	--	--	--		--	--	--	--		--	--	--	--
--	--	--	--		--	--	--	--		--	--	--	--
--	--	--	--		--	--	--	--		--	--	--	--
--	--	--	--		--	--	--	--		--	--	--	--
--	--	--	--		--	--	--	--		--	--	--	--
--	--	--	--		--	--	--	--		--	--	--	--
--	--	--	--		--	--	--	--		--	--	--	--
--	--	--	--		--	--	--	--		--	--	--	--
--	--	--	--		--	--	--	--		--	--	--	--
--	--	--	--		--	--	--	--		--	--	--	--
--	--	--	--		--	--	--	--		--	--	--	--
--	--	--	--		--	--	--	--		--	--	--	--
--	--	--	--		--	--	--	--		--	--	--	--
--	--	--	--		--	--	--	--		--	--	--	--
--	--	--	--		--	--	--	--		--	--	--	--
--	--	--	--		--	--	--	--		--	--	--	--
--	--	--	--		--	--	--	--		--	--	--	--
--	--	--	--		--	--	--	--		--	--	--	--
--	--	--	--		--	--	--	--		--	--	--	--
--	--	--	--		--	--	--	--		--	--	--	--
--	--	--	--		--	--	--	--		--	--	--	--
--	--	--	--		--	--	--	--		--	--	--	--
--	--	--	--		--	--	--	--		--	--	--	--
--	--	--	--		--	--	--	--		--	--	--	--
--	--	--	--		--	--	--	--		--	--	--	--
--	--	--	--		--	--	--	--		--	--	--	--
--	--	--	--		--	--	--	--		--	--	--	--
--	--	--	--		--	--	--	--		--	--	--	--
--	--	--	--		--	--	--	--		--	--	--	--
--	--	--	--		--	--	--	--		--	--	--	--
--	--	--	--		--	--	--	--		--	--	--	--
--	--	--	--		--	--	--	--		--	--	--	--
--	--	--	--		--	--	--	--		--	--	--	--
--	--	--	--		--	--	--	--		--	--	--	--
--	--	--	--		--	--	--	--		--	--	--	--
--	--	--	--		--	--	--	--		--	--	--	--
--	--	--	--		--	--	--	--		--	--	--	--
--	--	--	--		--	--	--	--		--	--	--	--
--	--	--	--		--	--	--	--		--	--	--	--
--	--	--	--		--	--	--	--		--	--	--	--
--	--	--	--		--	--	--	--		--	--	--	--
--	--	--	--		--	--	--	--		--	--	--	--
--	--	--	--		--	--	--	--		--	--	--	--
--	--	--	--		--	--	--	--		--	--	--	--
--	--	--	--		--	--	--	--		--	--	--	--
--	--	--	--		--	--	--	--		--	--	--	--
--	--	--	--		--	--	--	--		--	--	--	--
--	--	--	--		--	--	--	--		--	--	--	--
--	--	--	--		--	--	--	--		--	--	--	--
--	--	--	--		--	--	--	--		--	--	--	--
--	--	--	--		--	--	--	--		--	--	--	--
--	--	--	--		--	--	--	--		--	--	--	--
--	--	--	--		--	--	--	--		--	--	--	--
--	--	--	--		--	--	--	--		--	--	--	--
--	--	--	--		--	--	--	--		--	--	--	--
--	--	--	--		--	--	--	--		--	--	--	--
--	--	--	--		--	--	--	--		--	--	--	--
--	--	--	--		--	--	--	--		--	--	--	--
--	--	--	--		--	--	--	--		--	--	--	--
--	--	--	--		--	--	--	--		--	--	--	--
--	--	--	--		--	--	--	--		--	--	--	--
--	--	--	--		--	--	--	--		--	--	--	--
--	--	--	--		--	--	--	--		--	--	--	--
--	--	--	--		--	--	--	--		--	--	--	--
--	--	--	--		--	--	--	--		--	--	--	--
--	--	--	--		--	--	--	--		--	--	--	--
--	--	--	--		--	--	--	--		--	--	--	--
--	--	--	--		--	--	--	--		--	--	--	--
--	--	--	--		--	--	--	--		--	--	--	--
--	--	--	--		--	--	--	--		--	--	--	--
--	--	--	--		--	--	--	--		--	--	--	--
--	--	--	--		--	--	--	--		--	--	--	--
--	--	--	--		--	--	--	--		--	--	--	--
--	--	--	--		--	--	--	--		--	--	--	--
--	--	--	--		--	--	--	--		--	--	--	--
--	--	--	--		--	--	--	--		--	--	--	--
--	--	--	--		--	--	--	--		--	--	--	--
--	--	--	--		--	--	--	--		--	--	--	--
--	--	--	--		--	--	--	--		--	--	--	--
--	--	--	--		--	--	--	--		--	--	--	--
--	--	--	--		--	--	--	--		--	--	--	--
--	--	--	--		--	--	--	--		--	--	--	--
--	--	--	--		--	--	--	--		--	--	--	--
--	--	--	--		--	--	--	--		--	--	--	--
--	--	--	--		--	--	--	--		--	--	--	--
--	--	--	--		--	--	--	--		--	--	--	--
--	--	--	--		--	--	--	--		--	--	--	--
--	--	--	--		--	--	--	--		--	--	--	--
--	--	--	--		--	--	--	--		--	--	--	--
--	--	--	--		--	--	--	--		--	--	--	--
--	--	--	--		--	--	--	--		--	--	--	--
--	--	--	--		--	--	--	--		--	--	--	--
--	--	--	--		--	--	--	--		--	--	--	--
--	--	--	--		--	--	--	--		--	--	--	--
--	--	--	--		--	--	--	--		--	--	--	--
--	--	--	--		--	--	--	--		--	--	--	--
--	--	--	--		--	--	--	--		--	--	--	--
--	--	--	--		--	--	--	--		--	--	--	--
--	--	--	--		--	--	--	--		--	--	--	--
--	--	--	--		--	--	--	--		--	--	--	--
--	--	--	--		--	--	--	--		--	--	--	--
--	--	--	--		--	--	--	--		--	--	--	--
--	--	--	--		--	--	--	--		--	--	--	--
--	--	--	--		--	--	--	--		--	--	--	--
--	--	--	--		--	--	--	--		--	--	--	--
--	--	--	--		--	--	--	--		--	--	--	--
--	--	--	--		--	--	--	--		--	--	--	--
--	--	--	--		--	--	--	--		--	--	--	--
--	--	--	--		--	--	--	--		--	--	--	--
--	--	--	--		--	--	--	--		--	--	--	--
--	--	--	--		--	--	--	--		--	--	--	--
--	--	--	--		--	--	--	--		--	--	--	--
--	--	--	--		--	--	--	--		--	--	--	--
--	--	--	--		--	--	--	--		--	--	--	--
--	--	--	--		--	--	--	--		--	--	--	--
--	--	--	--		--	--	--	--		--	--	--	--
--	--	--	--		--	--	--	--		--	--	--	--
--	--	--	--		--	--	--	--		--	--	--	--
--	--	--	--		--	--	--	--		--	--	--	--
--	--	--	--		--	--	--	--		--	--	--	--
--	--	--	--		--	--	--	--		--	--	--	--
--	--	--	--		--	--	--	--		--	--	--	--
--	--	--	--		--	--	--	--		--	--	--	--
--	--	--	--		--	--	--	--		--	--	--	--
--	--	--	--		--	--	--	--		--	--	--	--
--	--	--	--		--	--	--	--		--	--	--	--
--	--	--	--		--	--	--	--		--	--	--	--
--	--	--	--		--	--	--	--		--	--	--	--
--	--	--	--		--	--	--	--		--	--	--	--
--	--	--	--		--	--	--	--		--	--	--	--
--	--	--	--		--	--	--	--		--	--	--	--
--	--	--	--		--	--	--	--		--	--	--	--
--	--	--	--		--	--	--	--		--	--	--	--
--	--	--	--		--	--	--	--		--	--	--	--
--	--	--	--		--	--	--	--		--	--	--	--
--	--	--	--		--	--	--	--		--	--	--	--
--	--	--	--		--	--	--	--		--	--	--	--
--	--	--	--		--	--	--	--		--	--	--	--
--	--	--	--		--	--	--	--		--	--	--	--
--	--	--	--		--	--	--	--		--	--	--	--
--	--	--	--		--	--	--	--		--	--	--	--
--	--	--	--		--	--	--	--		--	--	--	--
--	--	--	--		--	--	--	--		--	--	--	--
--	--	--	--		--	--	--	--		--	--	--	--
--	--	--	--		--	--	--	--		--	--	--	--
--	--	--	--		--	--	--	--		--	--	--	--
--	--	--	--		--	--	--	--		--	--	--	--
--	--	--	--		--	--	--	--		--	--	--	--
--	--	--	--		--	--	--	--		--	--	--	--
--	--	--	--		--	--	--	--		--	--	--	--
--	--	--	--		--	--	--	--		--	--	--	--
--	--	--	--		--	--	--	--		--	--	--	--
--	--	--	--		--	--	--	--		--	--	--	--
--	--	--	--		--	--	--	--		--	--	--	--
--	--	--	--		--	--	--	--		--	--	--	--
--	--	--	--		--	--	--	--		--	--	--	--
--	--	--	--		--	--	--	--		--	--	--	--
--	--	--	--		--	--	--	--		--	--	--	--
--	--	--	--		--	--	--	--		--	--	--	--
--	--	--	--		--	--	--	--		--	--	--	--
--	--	--	--		--	--	--	--		--	--	--	--
--	--	--	--		--	--	--	--		--	--	--	--
--	--	--	--		--	--	--	--		--	--	--	--
--	--	--	--		--	--	--	--		--	--	--	--
--	--	--	--		--	--	--	--		--	--	--	--
--	--	--	--		--	--	--	--		--	--	--	--
--	--	--	--		--	--	--	--		--	--	--	--
--	--	--	--		--	--	--	--		--	--	--	--
--	--	--	--		--	--	--	--		--	--	--	--
--	--	--	--		--	--	--	--		--	--	--	--
--	--	--	--		--	--	--	--		--	--	--	--
--	--	--	--		--	--	--	--		--	--	--	--
--	--	--	--		--	--	--	--		--	--	--	--
--	--	--	--		--	--	--	--		--	--	--	--
--	--	--	--		--	--	--	--		--	--	--	--
--	--	--	--		--	--	--	--		--	--	--	--
--	--	--	--		--	--	--	--		--	--	--	--
--	--	--	--		--	--	--	--		--	--	--	--
--	--	--	--		--	--	--	--		--	--	--	--
--	--	--	--		--	--	--	--		--	--	--	--
--	--	--	--		--	--	--	--		--	--	--	--
--	--	--	--		--	--	--	--		--	--	--	--
--	--	--	--		--	--	--	--		--	--	--	--
--	--	--	--		--	--	--	--		--	--	--	--
--	--	--	--		--	--	--	--		--	--	--	--
--	--	--	--		--	--	--	--		--	--	--	--
--	--	--	--		--	--	--	--		--	--	--	--
--	--	--	--		--	--	--	--		--	--	--	--
--	--	--	--		--	--	--	--		--	--	--	--
--	--	--	--		--	--	--	--		--	--	--	--
--	--	--	--		--	--	--	--		--	--	--	--
--	--	--	--		--	--	--	--		--	--	--	--
--	--	--	--		--	--	--	--		--	--	--	--
--	--	--	--		--	--	--	--		--	--	--	--
--	--	--	--		--	--	--	--		--	--	--	--
--	--	--	--		--	--	--	--		--	--	--	--
--	--	--	--		--	--	--	--		--	--	--	--
--	--	--	--		--	--	--	--		--	--	--	--
--	--	--	--		--	--	--	--		--	--	--	--
--	--	--	--		--	--	--	--		--	--	--	--
--	--	--	--		--	--	--	--		--	--	--	--
--	--	--	--		--	--	--	--		--	--	--	--
--	--	--	--		--	--	--	--		--	--	--	--
--	--	--	--		--	--	--	--		--	--	--	--
--	--	--	--		--	--	--	--		--	--	--	--
--	--	--	--		--	--	--	--		--	--	--	--
--	--	--	--		--	--	--	--		--	--	--	--
--	--	--	--		--	--	--	--		--	--	--	--
--	--	--	--		--	--	--	--		--	--	--	--
--	--	--	--		--	--	--	--		--	--	--	--
--	--	--	--		--	--	--	--		--	--	--	--
--	--	--	--		--	--	--	--		--	--	--	--
--	--	--	--		--	--	--	--		--	--	--	--
--	--	--	--		--	--	--	--		--	--	--	--
--	--	--	--		--	--	--	--		--	--	--	--
--	--	--	--		--	--	--	--		--	--	--	--
--	--	--	--		--	--	--	--		--	--	--	--
--	--	--	--		--	--	--	--		--	--	--	--
--	--	--	--		--	--	--	--		--	--	--	--
--	--	--	--		--	--	--	--		--	--	--	--
--	--	--	--		--	--	--	--		--	--	--	--
--	--	--	--		--	--	--	--		--	--	--	--
--	--	--	--		--	--	--	--		--	--	--	--
--	--	--	--		--	--	--	--		--	--	--	--
--	--	--	--		--	--	--	--		--	--	--	--
--	--	--	--		--	--	--	--		--	--	--	--
--	--	--	--		--	--	--	--		--	--	--	--
--	--	--	--		--	--	--	--		--	--	--	--
--	--	--	--		--	--	--	--		--	--	--	--
--	--	--	--		--	--	--	--		--	--	--	--
--	--	--	--		--	--	--	--		--	--	--	--
--	--	--	--		--	--	--	--		--	--	--	--
--	--	--	--		--	--	--	--		--	--	--	--
--	--	--	--		--	--	--	--		--	--	--	--
--	--	--	--		--	--	--	--		--	--	--	--
--	--	--	--		--	--	--	--		--	--	--	--
--	--	--	--		--	--	--	--		--	--	--	--
--	--	--	--		--	--	--	--		--	--	--	--
--	--	--	--		--	--	--	--		--	--	--	--
--	--	--	--		--	--	--	--		--	--	--	--
--	--	--	--		--	--	--	--		--	--	--	--
--	--	--	--		--	--	--	--		--	--	--	--
--	--	--	--		--	--	--	--		--	--	--	--
--	--	--	--		--	--	--	--		--	--	--	--
--	--	--	--		--	--	--	--		--	--	--	--
--	--	--	--		--	--	--	--		--	--	--	--
--	--	--	--		--	--	--	--		--	--	--	--
--	--	--	--		--	--	--	--		--	--	--	--
--	--	--	--		--	--	--	--		--	--	--	--
--	--	--	--		--	--	--	--		--	--	--	--
--	--	--	--		--	--	--	--		--	--	--	--
--	--	--	--		--	--	--	--		--	--	--	--
--	--	--	--		--	--	--	--		--	--	--	--
--	--	--	--		--	--	--	--		--	--	--	--
--	--	--	--		--	--	--	--		--	--	--	--
--	--	--	--		--	--	--	--		--	--	--	--
--	--	--	--		--	--	--	--		--	--	--	--
--	--	--	--		--	--	--	--		--	--	--	--
--	--	--	--		--	--	--	--		--	--	--	--
--	--	--	--		--	--	--	--		--	--	--	--
--	--	--	--		--	--	--	--		--	--	--	--
--	--	--	--		--	--	--	--		--	--	--	--
--	--	--	--		--	--	--	--		--	--	--	--
--	--	--	--		--	--	--	--		--	--	--	--
--	--	--	--		--	--	--	--		--	--	--	--
--	--	--	--		--	--	--	--		--	--	--	--
--	--	--	--		--	--	--	--		--	--	--	--
--	--	--	--		--	--	--	--		--	--	--	--
--	--	--	--		--	--	--	--		--	--	--	--
--	--	--	--		--	--	--	--		--	--	--	--
--	--	--	--		--	--	--	--		--	--	--	--
--	--	--	--		--	--	--	--		--	--	--	--
--	--	--	--		--	--	--	--		--	--	--	--
--	--	--	--		--	--	--	--		--	--	--	--
--	--	--	--		--	--	--	--		--	--	--	--
--	--	--	--		--	--	--	--		--	--	--	--
--	--	--	--		--	--	--	--		--	--	--	--
--	--	--	--		--	--	--	--		--	--	--	--
--	--	--	--		--	--	--	--		--	--	--	--
--	--	--	--		--	--	--	--		--	--	--	--
--	--	--	--		--	--	--	--		--	--	--	--
--	--	--	--		--	--	--	--		--	--	--	--
--	--	--	--		--	--	--	--		--	--	--	--
--	--	--	--		--	--	--	--		--	--	--	--
--	--	--	--		--	--	--	--		--	--	--	--
--	--	--	--		--	--	--	--		--	--	--	--
--	--	--	--		--	--	--	--		--	--	--	--
--	--	--	--		--	--	--	--		--	--	--	--
--	--	--	--		--	--	--	--		--	--	--	--
--	--	--	--		--	--	--	--		--	--	--	--
--	--	--	--		--	--	--	--		--	--	--	--
--	--	--	--		--	--	--	--		--	--	--	--
--	--	--	--		--	--	--	--		--	--	--	--
--	--	--	--		--	--	--	--		--	--	--	--
--	--	--	--		--	--	--	--		--	--	--	--
--	--	--	--		--	--	--	--		--	--	--	--
--	--	--	--		--	--	--	--		--	--	--	--
--	--	--	--		--	--	--	--		--	--	--	--
--	--	--	--		--	--	--	--		--	--	--	--
--	--	--	--		--	--	--	--		--	--	--	--
--	--	--	--		--	--	--	--		--	--	--	--
--	--	--	--		--	--	--	--		--	--	--	--
--	--	--	--		--	--	--	--		--	--	--	--
--	--	--	--		--	--	--	--		--	--	--	--
--	--	--	--		--	--	--	--		--	--	--	--
--	--	--	--		--	--	--	--		--	--	--	--
--	--	--	--		--	--	--	--		--	--	--	--
--	--	--	--		--	--	--	--		--	--	--	--
--	--	--	--		--	--	--	--		--	--	--	--
--	--	--	--		--	--	--	--		--	--	--	--
--	--	--	--		--	--	--	--		--	--	--	--
--	--	--	--		--	--	--	--		--	--	--	--
--	--	--	--		--	--	--	--		--	--	--	--
--	--	--	--		--	--	--	--		--	--	--	--
--	--	--	--		--	--	--	--		--	--	--	--
--	--	--	--		--	--	--	--		--	--	--	--
--	--	--	--		--	--	--	--		--	--	--	--
--	--	--	--		--	--	--	--		--	--	--	--
--	--	--	--		--	--	--	--		--	--	--	--
--	--	--	--		--	--	--	--		--	--	--	--
--	--	--	--		--	--	--	--		--	--	--	--
--	--	--	--		--	--	--	--		--	--	--	--
--	--	--	--		--	--	--	--		--	--	--	--
--	--	--	--		--	--	--	--		--	--	--	--
--	--	--	--		--	--	--	--		--	--	--	--
--	--	--	--		--	--	--	--		--	--	--	--
--	--	--	--		--	--	--	--		--	--	--	--
--	--	--	--		--	--	--	--		--	--	--	--
--	--	--	--		--	--	--	--		--	--	--	--
--	--	--	--		--	--	--	--		--	--	--	--
--	--	--	--		--	--	--	--		--	--	--	--
[truncated: 1,105 more rows]

## Sheet: Figure 3c
Figure 3c
20nm					45nm					87nm
Specific Capacity	Ewe	Specific Capacity	Ewe		Specific Capacity	Ewe	Specific Capacity	Ewe		Specific Capacity	Ewe	Specific Capacity	Ewe
0	0.28015	0	-0.59974		0	0.28106	0	-0.59994		0	0.27756	0	-0.59973
0.09406	0.24686	0	-0.5971		0.09405	0.24143	0	-0.5976		0.09407	0.22787	0	-0.59783
0.18812	0.22598	0.09416	-0.56587		0.1881	0.21777	0.09416	-0.56083		0.18813	0.19868	0.08738	-0.54779
0.28218	0.20997	0.18832	-0.54175		0.28214	0.19971	0.18833	-0.53384		0.2822	0.17809	0.18155	-0.51084
0.37624	0.19734	0.28248	-0.52112		0.37619	0.18525	0.28251	-0.51081		0.37627	0.16187	0.27571	-0.48076
0.4703	0.18665	0.37664	-0.50293		0.47024	0.17316	0.37668	-0.49023		0.47034	0.14851	0.36987	-0.45559
0.56436	0.17736	0.4708	-0.48633		0.56429	0.16256	0.47084	-0.47187		0.5644	0.137	0.46404	-0.43362
0.65842	0.16886	0.56496	-0.47083		0.65834	0.15308	0.56501	-0.45491		0.65847	0.12662	0.5582	-0.41423
0.75248	0.16115	0.65912	-0.45656		0.75239	0.14443	0.65918	-0.43941		0.75254	0.11746	0.65237	-0.39664
0.84655	0.15419	0.75328	-0.44346		0.84644	0.13649	0.75334	-0.42509		0.84661	0.10885	0.74654	-0.38106
0.94061	0.1476	0.84744	-0.43075		0.94049	0.12913	0.84752	-0.41191		0.94068	0.10085	0.8407	-0.36665
1.03467	0.14169	0.94161	-0.41929		1.03454	0.1221	0.94169	-0.39963		1.03474	0.09343	0.93487	-0.35352
1.12873	0.13581	1.03577	-0.40824		1.12859	0.11554	1.03586	-0.38834		1.12881	0.08652	1.02904	-0.34148
1.22279	0.13028	1.12993	-0.39806		1.22264	0.1093	1.13002	-0.37764		1.22288	0.07984	1.12321	-0.33027
1.31685	0.12495	1.22409	-0.38837		1.31669	0.10356	1.22419	-0.36761		1.31695	0.07371	1.21737	-0.31976
1.41091	0.12028	1.31825	-0.3794		1.41074	0.09809	1.31836	-0.35829		1.41102	0.06778	1.31154	-0.30989
1.50498	0.11558	1.41239	-0.37085		1.50479	0.0928	1.41253	-0.3495		1.50508	0.06228	1.40571	-0.30077
1.59904	0.11133	1.50655	-0.36268		1.59884	0.08777	1.5067	-0.34101		1.59915	0.05707	1.49987	-0.2921
1.6931	0.10705	1.60071	-0.35495		1.69289	0.08317	1.60087	-0.33312		1.69322	0.05209	1.59404	-0.28426
1.78716	0.10306	1.69487	-0.3477		1.78694	0.07854	1.69503	-0.32534		1.78729	0.04735	1.68821	-0.27659
1.88122	0.09925	1.78903	-0.34066		1.88099	0.07415	1.7892	-0.31813		1.88136	0.04285	1.78237	-0.26966
1.97528	0.09581	1.88319	-0.33398		1.97504	0.07013	1.88337	-0.31117		1.97542	0.03875	1.87654	-0.26305
2.06934	0.09234	1.97735	-0.32745		2.06909	0.06624	1.97754	-0.30451		2.06949	0.0347	1.9707	-0.257
2.1634	0.08919	2.07151	-0.32135		2.16314	0.06254	2.07171	-0.2981		2.16356	0.03094	2.06487	-0.25113
2.25747	0.08619	2.16568	-0.31564		2.25719	0.05903	2.16588	-0.29206		2.25763	0.02756	2.15903	-0.24567
2.35153	0.08327	2.25984	-0.30978		2.35124	0.0555	2.26004	-0.28624		2.3517	0.02405	2.2532	-0.24044
2.44559	0.08037	2.354	-0.30432		2.44529	0.05257	2.35421	-0.28062		2.44577	0.02105	2.34737	-0.2355
2.53965	0.0777	2.44816	-0.29898		2.53934	0.04944	2.44839	-0.2753		2.53984	0.01832	2.44153	-0.2309
2.63371	0.07518	2.54232	-0.29377		2.63339	0.0466	2.54255	-0.27011		2.6339	0.01563	2.5357	-0.22612
2.72777	0.07293	2.63648	-0.28887		2.72744	0.04408	2.63672	-0.2653		2.72797	0.01363	2.62987	-0.22214
2.82183	0.0707	2.73064	-0.28402		2.82149	0.04141	2.73089	-0.26063		2.82204	0.01168	2.72403	-0.2179
2.9159	0.06844	2.8248	-0.2794		2.91554	0.03909	2.82505	-0.25626		2.91611	0.01014	2.8182	-0.21372
3.00996	0.06661	2.91896	-0.2749		3.00959	0.03697	2.91922	-0.25194		3.01018	0.0089	2.91237	-0.21009
3.10402	0.06463	3.01312	-0.2707		3.10364	0.03478	3.0134	-0.2477		3.10424	0.00808	3.00653	-0.20629
3.19808	0.0626	3.10728	-0.26661		3.19769	0.03291	3.10756	-0.24372		3.19831	0.0075	3.1007	-0.20253
3.29214	0.06089	3.20144	-0.26264		3.29174	0.03121	3.20173	-0.23977		3.29238	0.00726	3.19487	-0.19889
3.3862	0.05934	3.2956	-0.25875		3.38579	0.02959	3.2959	-0.23599		3.38645	0.00735	3.28904	-0.19549
3.48026	0.05766	3.38976	-0.25488		3.47984	0.02823	3.39006	-0.23247		3.48052	0.00739	3.3832	-0.19206
3.57432	0.05623	3.48392	-0.25114		3.57389	0.02696	3.48423	-0.22879		3.57458	0.00777	3.47736	-0.1887
3.66838	0.05463	3.57808	-0.2478		3.66794	0.02606	3.5784	-0.22552		3.66865	0.00796	3.57153	-0.18538
3.76245	0.05344	3.67223	-0.24453		3.76199	0.02503	3.67257	-0.22226		3.76272	0.00857	3.66569	-0.18225
3.85651	0.05203	3.76639	-0.24106		3.85604	0.02436	3.76674	-0.21917		3.85679	0.00888	3.75986	-0.1794
3.95057	0.05092	3.86055	-0.23787		3.95009	0.02383	3.8609	-0.2158		3.95086	0.00943	3.85403	-0.17641
4.04463	0.04972	3.95471	-0.23459		4.04414	0.02335	3.95507	-0.21286		4.04493	0.00991	3.94819	-0.17356
4.13869	0.04856	4.04887	-0.23175		4.1382	0.02311	4.04923	-0.20977		4.139	0.01037	4.04236	-0.17057
4.23275	0.04753	4.14303	-0.22879		4.23225	0.0228	4.14341	-0.20695		4.23306	0.01071	4.13653	-0.16793
4.32681	0.04667	4.23719	-0.22589		4.3263	0.02272	4.23758	-0.20426		4.32713	0.01105	4.23069	-0.16528
4.42088	0.04579	4.33135	-0.22314		4.42035	0.02284	4.33175	-0.20144		4.4212	0.01142	4.32486	-0.16257
4.51494	0.04476	4.42551	-0.22051		4.5144	0.02293	4.42591	-0.19873		4.51527	0.01174	4.41903	-0.16003
4.609	0.04417	4.51967	-0.21791		4.60845	0.02288	4.52008	-0.19614		4.60934	0.01199	4.5132	-0.15757
4.70306	0.04333	4.61383	-0.21511		4.7025	0.02299	4.61426	-0.19362		4.70341	0.01226	4.60736	-0.15528
4.79712	0.04262	4.70799	-0.21272		4.79655	0.02324	4.70842	-0.19122		4.79748	0.01254	4.70153	-0.15263
4.89118	0.04201	4.80215	-0.21028		4.89061	0.02345	4.80259	-0.18882		4.89154	0.01283	4.7957	-0.15047
4.98525	0.04152	4.89631	-0.20803		4.98466	0.0236	4.89676	-0.18641		4.98561	0.01317	4.88986	-0.14824
5.07931	0.04106	4.99047	-0.20562		5.07871	0.02391	4.99092	-0.18426		5.07968	0.01325	4.98403	-0.146
5.17337	0.0407	5.08463	-0.20346		5.17276	0.02404	5.08509	-0.18206		5.17375	0.01352	5.07819	-0.14375
5.26743	0.04012	5.1788	-0.20125		5.26681	0.02429	5.17927	-0.17976		5.26782	0.01367	5.17236	-0.14177
5.36149	0.03982	5.27296	-0.19902		5.36086	0.02448	5.27343	-0.17774		5.36189	0.01374	5.26652	-0.13965
5.45555	0.03946	5.36712	-0.19686		5.45491	0.02454	5.3676	-0.17566		5.45595	0.01392	5.36069	-0.13764
5.54961	0.03923	5.46128	-0.19465		5.54896	0.02486	5.46176	-0.17356		5.55002	0.01409	5.45486	-0.13572
5.64368	0.03898	5.55544	-0.19263		5.64301	0.02486	5.55593	-0.17154		5.64409	0.01411	5.54902	-0.13386
5.73774	0.03879	5.6496	-0.1907		5.73707	0.02513	5.6501	-0.16959		5.73816	0.01437	5.64319	-0.13188
5.8318	0.0386	5.74374	-0.18887		5.83112	0.02536	5.74427	-0.16763		5.83223	0.01443	5.73736	-0.13009
5.92586	0.03842	5.8379	-0.18675		5.92517	0.02557	5.83844	-0.16599		5.9263	0.01457	5.83153	-0.12829
6.01992	0.03839	5.93207	-0.18493		6.01922	0.02581	5.93261	-0.16404		6.02036	0.01468	5.92569	-0.12648
6.11398	0.03812	6.02623	-0.18304		6.11327	0.02602	6.02677	-0.16229		6.11443	0.01472	6.01986	-0.12474
6.20804	0.03787	6.12039	-0.18117		6.20732	0.02604	6.12094	-0.1605		6.2085	0.01476	6.11403	-0.12306
6.30211	0.03802	6.21455	-0.17953		6.30137	0.02633	6.21512	-0.15888		6.30257	0.01487	6.20819	-0.12138
6.39617	0.03795	6.30871	-0.17766		6.39542	0.02635	6.30928	-0.1572		6.39664	0.015	6.30236	-0.1198
6.49023	0.03804	6.40287	-0.17589		6.48947	0.0265	6.40345	-0.15552		6.49071	0.01506	6.39653	-0.11835
6.58429	0.03781	6.49703	-0.17442		6.58352	0.02671	6.49762	-0.15394		6.58478	0.01491	6.49069	-0.11669
6.67835	0.03776	6.59119	-0.17276		6.67758	0.02696	6.59178	-0.15241		6.67884	0.01508	6.58486	-0.11524
6.77241	0.03787	6.68535	-0.17116		6.77163	0.02698	6.68595	-0.15083		6.77291	0.01514	6.67902	-0.1136
6.86648	0.03781	6.77951	-0.16957		6.86568	0.02715	6.78012	-0.1494		6.86698	0.01531	6.77319	-0.11216
6.96054	0.03774	6.87367	-0.16776		6.95973	0.02732	6.87429	-0.14789		6.96105	0.01542	6.86735	-0.11066
7.0546	0.03789	6.96783	-0.16631		7.05378	0.02738	6.96846	-0.14635		7.05512	0.01544	6.96152	-0.10942
7.14866	0.03785	7.06199	-0.1649		7.14783	0.02757	7.06263	-0.14486		7.14919	0.01529	7.05569	-0.10791
7.24272	0.03783	7.15615	-0.16327		7.24188	0.02768	7.15679	-0.14364		7.24326	0.01537	7.14986	-0.10661
7.33678	0.03787	7.25031	-0.16188		7.33593	0.02782	7.25096	-0.14219		7.33732	0.01542	7.24402	-0.10529
7.43084	0.03785	7.34447	-0.16045		7.42998	0.02795	7.34514	-0.14091		7.43139	0.01542	7.33819	-0.10401
7.52491	0.03785	7.43863	-0.15887		7.52403	0.0282	7.4393	-0.1396		7.52546	0.01552	7.43236	-0.1026
7.61897	0.03797	7.53279	-0.15745		7.61808	0.02822	7.53347	-0.1382		7.61953	0.01556	7.52652	-0.10132
7.71303	0.03799	7.62695	-0.15623		7.71214	0.02829	7.62764	-0.13698		7.7136	0.01554	7.62069	-0.10008
7.80709	0.03818	7.72111	-0.15471		7.80619	0.02843	7.72181	-0.13578		7.80766	0.01556	7.71486	-0.09882
7.90115	0.03806	7.81527	-0.15337		7.90024	0.0285	7.81597	-0.13447		7.90173	0.01544	7.80902	-0.09781
7.99521	0.0381	7.90943	-0.15222		7.99429	0.02854	7.91015	-0.1333		7.9958	0.01554	7.90319	-0.09653
8.08927	0.03802	8.00359	-0.15085		8.08834	0.02873	8.00432	-0.1322		8.08987	0.01554	7.99736	-0.09529
8.18333	0.03802	8.09775	-0.14934		8.18239	0.02869	8.09848	-0.13094		8.18394	0.01577	8.09152	-0.09426
8.2774	0.03821	8.19191	-0.14841		8.27644	0.02888	8.19265	-0.12991		8.278	0.01579	8.18568	-0.09304
8.37146	0.03829	8.28607	-0.14694		8.37049	0.02892	8.28682	-0.12861		8.37207	0.01569	8.27985	-0.09197
8.46552	0.03823	8.38023	-0.14581		8.46454	0.02904	8.38099	-0.12756		8.46614	0.01575	8.37402	-0.09079
8.55958	0.03823	8.47439	-0.14465		8.55859	0.02904	8.47516	-0.12652		8.56021	0.01571	8.46818	-0.0898
8.65364	0.03829	8.56855	-0.14345		8.65264	0.029	8.56933	-0.12543		8.65428	0.01579	8.56235	-0.08876
8.7477	0.03846	8.66271	-0.14215		8.74669	0.02915	8.6635	-0.12434		8.74834	0.01581	8.65652	-0.08773
8.84177	0.03841	8.75687	-0.14096		8.84074	0.02919	8.75766	-0.12341		8.84241	0.01565	8.75068	-0.08674
8.93583	0.03842	8.85103	-0.13984		8.93479	0.02932	8.85183	-0.12217		8.93648	0.01584	8.84485	-0.08565
9.02989	0.03839	8.94519	-0.13871		9.02884	0.02947	8.94601	-0.12116		9.03055	0.01575	8.93902	-0.08478
9.12395	0.0385	9.03935	-0.13761		9.1229	0.02944	9.04017	-0.12036		9.12462	0.01584	9.03318	-0.08378
9.21801	0.03858	9.13351	-0.13652		9.21695	0.02942	9.13434	-0.11925		9.21868	0.01573	9.12735	-0.08285
9.31207	0.03858	9.22767	-0.13539		9.311	0.02968	9.22851	-0.11814		9.31275	0.01579	9.22152	-0.08187
9.40613	0.03856	9.32183	-0.13444		9.40505	0.02957	9.32267	-0.11723		9.40682	0.01582	9.31568	-0.08111
9.50019	0.03871	9.41599	-0.13343		9.4991	0.02963	9.41684	-0.11631		9.50089	0.01582	9.40985	-0.08014
9.59426	0.03865	9.51015	-0.13226		9.59315	0.02959	9.51102	-0.1153		9.59496	0.01596	9.50402	-0.07918
9.68832	0.03869	9.60431	-0.13148		9.6872	0.02984	9.60518	-0.11437		9.68902	0.01577	9.59819	-0.07832
9.78238	0.03877	9.69848	-0.13035		9.78125	0.02989	9.69935	-0.1134		9.78309	0.01577	9.69235	-0.0775
9.87644	0.03883	9.79264	-0.12927		9.8753	0.03001	9.79352	-0.11252		9.87716	0.016	9.78651	-0.07655
9.9705	0.03883	9.8868	-0.12843		9.96935	0.02987	9.88768	-0.11151		9.97123	0.0159	9.88068	-0.07575
10.0646	0.03886	9.98096	-0.12742		10.0634	0.02986	9.98185	-0.11061		10.0653	0.01592	9.97484	-0.07502
10.1586	0.03886	10.0751	-0.12648		10.1575	0.02995	10.076	-0.10968		10.1594	0.01598	10.069	-0.07407
10.2527	0.03892	10.1693	-0.12566		10.2515	0.0301	10.1702	-0.10888		10.2534	0.01596	10.1632	-0.07344
10.3468	0.03892	10.2634	-0.12451		10.3456	0.0301	10.2644	-0.10787		10.3475	0.01596	10.2573	-0.0725
10.4408	0.03896	10.3576	-0.12367		10.4396	0.03012	10.3585	-0.10699		10.4416	0.01588	10.3515	-0.07185
10.5349	0.03883	10.4518	-0.12276		10.5337	0.03018	10.4527	-0.10624		10.5356	0.01596	10.4457	-0.07101
10.6289	0.039	10.5459	-0.12198		10.6277	0.03018	10.5469	-0.10531		10.6297	0.0159	10.5398	-0.07029
10.723	0.03905	10.6401	-0.12085		10.7218	0.0302	10.641	-0.10432		10.7238	0.01588	10.634	-0.06966
10.8171	0.039	10.7342	-0.12005		10.8158	0.03033	10.7352	-0.10359		10.8178	0.01609	10.7282	-0.0689
10.9111	0.03913	10.8284	-0.11917		10.9099	0.03022	10.8294	-0.10262		10.9119	0.01594	10.8224	-0.06829
11.0052	0.03923	10.9225	-0.11825		11.0039	0.03029	10.9235	-0.1019		11.006	0.016	10.9165	-0.06762
11.0992	0.03919	11.0167	-0.11732		11.098	0.03031	11.0177	-0.101		11.1	0.01603	11.0107	-0.06674
11.1933	0.03896	11.1109	-0.11658		11.192	0.03047	11.1119	-0.10016		11.1941	0.0159	11.1049	-0.06626
11.2874	0.03917	11.205	-0.11579		11.2861	0.03037	11.206	-0.09936		11.2882	0.01592	11.199	-0.06561
11.3814	0.03911	11.2992	-0.11492		11.3801	0.03043	11.3002	-0.09848		11.3823	0.0159	11.2932	-0.06489
11.4755	0.0393	11.3933	-0.11409		11.4742	0.0305	11.3944	-0.09768		11.4763	0.01584	11.3873	-0.0642
11.5695	0.03909	11.4875	-0.11339		11.5682	0.03052	11.4886	-0.09686		11.5704	0.01594	11.4815	-0.06361
11.6636	0.03917	11.5817	-0.11259		11.6623	0.03054	11.5827	-0.09604		11.6645	0.01588	11.5757	-0.06306
11.7577	0.03936	11.6758	-0.11154		11.7563	0.0305	11.6769	-0.09515		11.7585	0.01594	11.6698	-0.06243
11.8517	0.03905	11.77	-0.11058		11.8504	0.03058	11.7711	-0.09434		11.8526	0.01602	11.764	-0.06193
11.9458	0.0394	11.8642	-0.10997		11.9444	0.0306	11.8652	-0.09364		11.9467	0.01613	11.8582	-0.06124
12.0398	0.0393	11.9583	-0.10909		12.0385	0.03062	11.9594	-0.09288		12.0407	0.01602	11.9523	-0.06077
12.1339	0.03926	12.0525	-0.10825		12.1325	0.0306	12.0535	-0.09198		12.1348	0.01598	12.0465	-0.06025
12.228	0.03946	12.1466	-0.1074		12.2266	0.03052	12.1477	-0.09116		12.2289	0.01607	12.1407	-0.05951
12.322	0.03942	12.2408	-0.10679		12.3206	0.03077	12.2419	-0.0903		12.3229	0.01607	12.2348	-0.05903
12.4161	0.03928	12.3349	-0.10577		12.4147	0.03068	12.3361	-0.08954		12.417	0.01586	12.329	-0.05853
12.5101	0.03949	12.4291	-0.1052		12.5087	0.03066	12.4302	-0.08889		12.5111	0.01596	12.4232	-0.05796
12.6042	0.03938	12.5233	-0.10432		12.6028	0.03077	12.5244	-0.08819		12.6051	0.0159	12.5173	-0.05733
12.6983	0.03949	12.6174	-0.10345		12.6968	0.03068	12.6186	-0.08737		12.6992	0.01611	12.6115	-0.05697
12.7923	0.03957	12.7116	-0.10255		12.7909	0.03069	12.7127	-0.08656		12.7933	0.01592	12.7057	-0.05649
12.8864	0.03944	12.8057	-0.102		12.8849	0.03069	12.8069	-0.08599		12.8873	0.016	12.7998	-0.05588
12.9805	0.03957	12.8999	-0.10112		12.979	0.03075	12.9011	-0.08513		12.9814	0.01592	12.894	-0.05556
13.0745	0.03951	12.9941	-0.10056		13.073	0.03081	12.9952	-0.08445		13.0755	0.01607	12.9882	-0.055
13.1686	0.03949	13.0882	-0.09974		13.1671	0.03083	13.0894	-0.08378		13.1695	0.0159	13.0823	-0.05449
13.2626	0.03953	13.1824	-0.09873		13.2611	0.03079	13.1836	-0.08292		13.2636	0.01598	13.1765	-0.05399
13.3567	0.03957	13.2766	-0.09816		13.3552	0.0309	13.2777	-0.08241		13.3577	0.01605	13.2707	-0.05357
13.4508	0.03953	13.3707	-0.09734		13.4492	0.03089	13.3719	-0.08161		13.4518	0.01609	13.3648	-0.05306
13.5448	0.03953	13.4649	-0.09661		13.5433	0.0309	13.4661	-0.08094		13.5458	0.01592	13.459	-0.05264
13.6389	0.03968	13.559	-0.09577		13.6373	0.03092	13.5602	-0.08027		13.6399	0.01603	13.5532	-0.05201
13.733	0.03978	13.6532	-0.09507		13.7314	0.03083	13.6544	-0.07966		13.734	0.01603	13.6473	-0.05168
13.827	0.03966	13.7474	-0.09423		13.8254	0.03094	13.7486	-0.0789		13.828	0.01598	13.7415	-0.05136
13.9211	0.03959	13.8415	-0.09366		13.9195	0.03094	13.8428	-0.0784		13.9221	0.01592	13.8357	-0.0508
14.0151	0.03968	13.9357	-0.09295		14.0135	0.03085	13.9369	-0.07764		14.0162	0.016	13.9298	-0.05031
14.1092	0.03963	14.0298	-0.09213		14.1076	0.03085	14.0311	-0.07701		14.1102	0.01598	14.024	-0.04987
14.2033	0.03968	14.124	-0.09137		14.2016	0.0309	14.1252	-0.07636		14.2043	0.01598	14.1182	-0.04956
14.2973	0.03965	14.2182	-0.09074		14.2957	0.03111	14.2194	-0.07573		14.2984	0.01603	14.2123	-0.0492
14.3914	0.0397	14.3123	-0.08988		14.3897	0.03094	14.3136	-0.07505		14.3925	0.01611	14.3065	-0.04868
14.4854	0.0398	14.4065	-0.08915		14.4838	0.0309	14.4078	-0.07449		14.4865	0.016	14.4007	-0.04836
14.5795	0.03984	14.5006	-0.08846		14.5778	0.03092	14.5019	-0.07398		14.5806	0.01605	14.4948	-0.04794
14.6736	0.03966	14.5948	-0.08785		14.6719	0.03092	14.5961	-0.07325		14.6746	0.01603	14.589	-0.04746
14.7676	0.03984	14.689	-0.08707		14.7659	0.03108	14.6903	-0.07278		14.7687	0.01598	14.6832	-0.04729
14.8617	0.03966	14.7831	-0.08637		14.86	0.03104	14.7844	-0.07222		14.8628	0.0159	14.7773	-0.04668
14.9558	0.03987	14.8773	-0.08583		14.954	0.03085	14.8786	-0.07156		14.9569	0.01596	14.8715	-0.04638
15.0498	0.03968	14.9714	-0.08511		15.0481	0.03096	14.9728	-0.07102		15.0509	0.01605	14.9657	-0.04607
15.1439	0.03987	15.0656	-0.0844		15.1421	0.03092	15.0669	-0.07058		15.145	0.01584	15.0598	-0.04561
15.2379	0.03982	15.1598	-0.08369		15.2362	0.03096	15.1611	-0.06992		15.2391	0.01596	15.154	-0.04515
15.332	0.0398	15.2539	-0.08301		15.3302	0.03096	15.2553	-0.06936		15.3331	0.0159	15.2482	-0.04475
15.4261	0.03986	15.3481	-0.08224		15.4243	0.03089	15.3494	-0.06894		15.4272	0.01594	15.3423	-0.04452
15.5201	0.03982	15.4422	-0.08159		15.5183	0.03096	15.4436	-0.0682		15.5213	0.01607	15.4365	-0.04401
15.6142	0.03995	15.5364	-0.08083		15.6124	0.03092	15.5378	-0.06774		15.6153	0.01611	15.5307	-0.04368
15.7082	0.03999	15.6306	-0.08032		15.7064	0.03096	15.6319	-0.06723		15.7094	0.016	15.6248	-0.04342
15.8023	0.03989	15.7247	-0.07969		15.8005	0.03104	15.7261	-0.06666		15.8035	0.01598	15.719	-0.043
15.8964	0.03978	15.8189	-0.079		15.8946	0.031	15.8203	-0.0661		15.8976	0.01602	15.8132	-0.04267
15.9904	0.03986	15.913	-0.07822		15.9886	0.03096	15.9144	-0.06559		15.9916	0.01613	15.9073	-0.04221
16.0845	0.03989	16.0072	-0.07763		16.0827	0.03094	16.0086	-0.06513		16.0857	0.01582	16.0015	-0.04202
16.1785	0.03986	16.1014	-0.07701		16.1767	0.03096	16.1028	-0.06469		16.1798	0.01602	16.0957	-0.04151
16.2726	0.03997	16.1955	-0.07623		16.2707	0.03098	16.197	-0.06418		16.2738	0.01602	16.1898	-0.0412
16.3667	0.03991	16.2897	-0.07574		16.3648	0.03092	16.2911	-0.06359		16.3679	0.01603	16.284	-0.04096
16.4607	0.03989	16.3838	-0.07526		16.4589	0.0309	16.3853	-0.06313		16.462	0.01613	16.3782	-0.04059
16.5548	0.03986	16.478	-0.07455		16.5529	0.03089	16.4794	-0.06265		16.556	0.01603	16.4723	-0.0404
16.6488	0.03995	16.5722	-0.07379		16.647	0.03087	16.5736	-0.06214		16.6501	0.01603	16.5665	-0.03998
16.7429	0.03999	16.6663	-0.07337		16.741	0.0309	16.6678	-0.06177		16.7442	0.01586	16.6607	-0.03943
16.837	0.04007	16.7605	-0.07276		16.835	0.0309	16.7619	-0.06122		16.8382	0.01607	16.7548	-0.03935
16.931	0.03987	16.8546	-0.07221		16.9291	0.03092	16.8561	-0.06069		16.9323	0.01596	16.849	-0.03895
17.0251	0.03987	16.9488	-0.07165		17.0232	0.03098	16.9503	-0.06031		17.0264	0.01588	16.9431	-0.03855
17.1192	0.03997	17.043	-0.07108		17.1172	0.03089	17.0445	-0.05968		17.1205	0.01603	17.0373	-0.03815
17.2132	0.03991	17.1371	-0.07053		17.2112	0.03092	17.1386	-0.05941		17.2145	0.01605	17.1315	-0.03783
17.3073	0.03999	17.2313	-0.06993		17.3053	0.03096	17.2328	-0.05895		17.3086	0.01594	17.2257	-0.03762
17.4013	0.03989	17.3254	-0.06925		17.3993	0.0309	17.327	-0.05851		17.4027	0.01598	17.3198	-0.03712
17.4954	0.03995	17.4196	-0.06875		17.4934	0.03081	17.4211	-0.05792		17.4967	0.01602	17.414	-0.03685
17.5895	0.03993	17.5138	-0.06816		17.5875	0.03087	17.5153	-0.05754		17.5908	0.01581	17.5082	-0.03674
17.6835	0.04007	17.6079	-0.06764		17.6815	0.03085	17.6095	-0.0572		17.6849	0.01586	17.6023	-0.03626
17.7776	0.04018	17.7021	-0.06717		17.7755	0.03094	17.7036	-0.05676		17.7789	0.01594	17.6965	-0.03601
17.8716	0.0401	17.7963	-0.06669		17.8696	0.03089	17.7978	-0.05628		17.873	0.01605	17.7906	-0.03563
17.9657	0.03989	17.8904	-0.0661		17.9637	0.03085	17.892	-0.05582		17.9671	0.01573	17.8848	-0.03536
18.0598	0.04016	17.9846	-0.06558		18.0577	0.03092	17.9861	-0.05546		18.0611	0.01581	17.979	-0.03508
18.1538	0.03997	18.0787	-0.06493		18.1517	0.03081	18.0803	-0.05497		18.1552	0.01586	18.0731	-0.03475
18.2479	0.03995	18.1729	-0.06463		18.2458	0.03083	18.1745	-0.05455		18.2493	0.01592	18.1673	-0.03443
18.342	0.03995	18.267	-0.06413		18.3398	0.03087	18.2686	-0.05422		18.3433	0.016	18.2615	-0.03387
18.436	0.04007	18.3612	-0.06358		18.4339	0.03092	18.3628	-0.05376		18.4374	0.01582	18.3556	-0.03366
18.5301	0.04005	18.4554	-0.06299		18.528	0.03089	18.457	-0.05331		18.5315	0.01596	18.4498	-0.03336
18.6241	0.03995	18.5495	-0.06257		18.622	0.03089	18.5511	-0.05296		18.6255	0.01596	18.544	-0.03311
18.7182	0.03999	18.6437	-0.06211		18.7161	0.03073	18.6453	-0.05247		18.7196	0.01592	18.6381	-0.03273
18.8123	0.04012	18.7378	-0.06163		18.8101	0.03073	18.7395	-0.05212		18.8137	0.01575	18.7323	-0.03235
18.9063	0.03986	18.832	-0.06108		18.9042	0.03083	18.8336	-0.05165		18.9078	0.01584	18.8265	-0.03212
19.0004	0.04003	18.9262	-0.06051		18.9982	0.03079	18.9278	-0.0513		19.0018	0.01571	18.9206	-0.03189
19.0944	0.04005	19.0203	-0.06014		19.0923	0.03077	19.022	-0.05096		19.0959	0.01573	19.0148	-0.03137
19.1885	0.03999	19.1145	-0.05971		19.1863	0.03071	19.1161	-0.05058		19.1899	0.01565	19.109	-0.03111
19.2826	0.03999	19.2086	-0.05915		19.2804	0.03083	19.2103	-0.05012		19.284	0.01594	19.2032	-0.03088
19.3766	0.04001	19.3028	-0.05873		19.3744	0.03075	19.3045	-0.04976		19.3781	0.01588	19.2973	-0.03055
19.4707	0.03993	19.397	-0.05827		19.4685	0.03081	19.3986	-0.04944		19.4722	0.01577	19.3915	-0.03019
19.5647	0.04003	19.4911	-0.05768		19.5625	0.03077	19.4928	-0.04894		19.5662	0.01581	19.4856	-0.02989
19.6588	0.03986	19.5853	-0.05753		19.6566	0.03066	19.587	-0.04856		19.6603	0.01573	19.5798	-0.02962
19.7529	0.03989	19.6794	-0.057		19.7506	0.03077	19.6811	-0.04816		19.7544	0.01584	19.674	-0.02935
19.8469	0.03997	19.7736	-0.05646		19.8447	0.03052	19.7753	-0.04781		19.8484	0.01563	19.7681	-0.02887
19.941	0.04007	19.8678	-0.05602		19.9387	0.03066	19.8695	-0.04743		19.9425	0.01575	19.8623	-0.02861
20.035	0.04005	19.9619	-0.05558		20.0328	0.03071	19.9636	-0.04717		20.0366	0.01563	19.9565	-0.02826
20.1291	0.03989	20.0561	-0.05516		20.1268	0.03073	20.0578	-0.04673		20.1306	0.01573	20.0506	-0.028
20.2232	0.03997	20.1502	-0.05463		20.2209	0.03069	20.152	-0.04631		20.2247	0.01582	20.1448	-0.02771
20.3172	0.04008	20.2444	-0.05427		20.3149	0.03056	20.2461	-0.04602		20.3188	0.01571	20.239	-0.02731
20.4113	0.03995	20.3386	-0.05394		20.409	0.03062	20.3403	-0.04564		20.4128	0.01577	20.3331	-0.02704
20.5053	0.04001	20.4327	-0.05352		20.503	0.03062	20.4345	-0.04518		20.5069	0.01563	20.4273	-0.02651
20.5994	0.03993	20.5269	-0.0531		20.5971	0.03062	20.5286	-0.04482		20.601	0.01584	20.5215	-0.02635
20.6935	0.03989	20.6211	-0.05264		20.6911	0.03062	20.6228	-0.0445		20.6951	0.01554	20.6156	-0.02593
20.7875	0.03987	20.7152	-0.05224		20.7852	0.03064	20.717	-0.04425		20.7891	0.01569	20.7098	-0.02563
20.8816	0.0398	20.8094	-0.05173		20.8792	0.03066	20.8111	-0.04375		20.8832	0.01558	20.804	-0.02519
20.9757	0.03995	20.9035	-0.0514		20.9733	0.03049	20.9053	-0.04341		20.9773	0.01548	20.8981	-0.02504
21.0697	0.03987	20.9977	-0.051		21.0673	0.0305	20.9995	-0.04299		21.0713	0.0155	20.9923	-0.0246
21.1638	0.03997	21.0919	-0.05072		21.1614	0.0305	21.0936	-0.04268		21.1654	0.01552	21.0865	-0.02424
21.2578	0.04001	21.186	-0.0503		21.2554	0.03056	21.1878	-0.04234		21.2595	0.0155	21.1806	-0.02393
21.3519	0.04003	21.2802	-0.04982		21.3495	0.03054	21.282	-0.0419		21.3535	0.01573	21.2748	-0.02374
21.446	0.03993	21.3743	-0.04934		21.4435	0.03041	21.3761	-0.04148		21.4476	0.01552	21.369	-0.0233
21.54	0.04003	21.4685	-0.04915		21.5376	0.03049	21.4703	-0.0412		21.5417	0.0155	21.4631	-0.02279
21.6341	0.03991	21.5627	-0.04866		21.6316	0.03052	21.5645	-0.04089		21.6357	0.01552	21.5573	-0.02265
21.7281	0.03993	21.6568	-0.04833		21.7257	0.03045	21.6586	-0.04038		21.7298	0.01554	21.6515	-0.02225
21.8222	0.03995	21.751	-0.04791		21.8197	0.03047	21.7528	-0.04005		21.8239	0.0154	21.7456	-0.02198
21.9163	0.03982	21.8451	-0.04755		21.9138	0.03029	21.847	-0.03971		21.918	0.01544	21.8398	-0.02156
22.0103	0.03997	21.9393	-0.04707		22.0078	0.03043	21.9412	-0.03948		22.012	0.01546	21.934	-0.0212
22.1044	0.04001	22.0334	-0.04686		22.1019	0.03047	22.0353	-0.03912		22.1061	0.01552	22.0281	-0.02095
22.1984	0.03987	22.1276	-0.04638		22.1959	0.03035	22.1295	-0.03862		22.2002	0.01542	22.1223	-0.0205
22.2925	0.03993	22.2218	-0.04596		22.29	0.03043	22.2236	-0.03841		22.2942	0.01544	22.2165	-0.02017
22.3866	0.0398	22.3159	-0.04574		22.384	0.03045	22.3178	-0.03796		22.3883	0.01544	22.3106	-0.01992
22.4806	0.03982	22.4101	-0.04526		22.4781	0.03039	22.412	-0.03765		22.4824	0.01535	22.4048	-0.0195
22.5747	0.03987	22.5043	-0.04497		22.5721	0.03037	22.5062	-0.03725		22.5764	0.01544	22.499	-0.0191
22.6687	0.03986	22.5984	-0.04459		22.6662	0.03022	22.6003	-0.03698		22.6705	0.01519	22.5931	-0.0188
22.7628	0.03989	22.6926	-0.04417		22.7602	0.03029	22.6945	-0.03656		22.7646	0.01535	22.6873	-0.01853
22.8569	0.03986	22.7867	-0.04387		22.8543	0.03026	22.7887	-0.0362		22.8586	0.01529	22.7815	-0.01805
22.9509	0.03986	22.8809	-0.04345		22.9483	0.03031	22.8828	-0.03574		22.9527	0.01527	22.8756	-0.01761
23.045	0.0398	22.975	-0.0432		23.0424	0.03031	22.977	-0.03559		23.0468	0.01531	22.9698	-0.01731
23.139	0.03965	23.0692	-0.04291		23.1364	0.03018	23.0711	-0.03508		23.1408	0.01529	23.064	-0.01691
23.2331	0.03984	23.1634	-0.04243		23.2305	0.0302	23.1653	-0.03473		23.2349	0.01518	23.1581	-0.01653
23.3272	0.03989	23.2575	-0.0419		23.3245	0.03024	23.2595	-0.03433		23.329	0.01514	23.2523	-0.01618
23.4212	0.03995	23.3517	-0.04175		23.4186	0.03026	23.3536	-0.03399		23.423	0.01537	23.3465	-0.01593
23.5153	0.03989	23.4459	-0.04135		23.5126	0.03012	23.4478	-0.03363		23.5171	0.01518	23.4406	-0.01528
23.6093	0.03976	23.54	-0.04106		23.6067	0.03014	23.542	-0.03328		23.6112	0.0151	23.5348	-0.015
23.7034	0.03984	23.6342	-0.04072		23.7007	0.03012	23.6362	-0.03288		23.7052	0.0151	23.6289	-0.01467
23.7975	0.03972	23.7283	-0.04032		23.7948	0.03012	23.7303	-0.0326		23.7993	0.01521	23.7231	-0.01429
23.8915	0.03963	23.8225	-0.03999		23.8888	0.0302	23.8245	-0.03223		23.8934	0.01514	23.8173	-0.0138
23.9856	0.03974	23.9167	-0.03965		23.9829	0.03016	23.9187	-0.03189		23.9874	0.01516	23.9114	-0.01361
24.0797	0.03995	24.0108	-0.03915		24.0769	0.03007	24.0128	-0.03151		24.0815	0.01508	24.0056	-0.01296
24.1737	0.03965	24.105	-0.03898		24.171	0.02999	24.107	-0.03121		24.1756	0.0151	24.0998	-0.01265
24.2678	0.0397	24.1991	-0.0386		24.265	0.03005	24.2012	-0.03077		24.2697	0.015	24.194	-0.01235
24.3618	0.03987	24.2933	-0.03835		24.3591	0.02997	24.2953	-0.03048		24.3637	0.01512	24.2881	-0.01189
24.4559	0.0397	24.3875	-0.03799		24.4531	0.03001	24.3895	-0.02995		24.4578	0.01498	24.3823	-0.01154
24.5499	0.03968	24.4816	-0.0377		24.5472	0.02993	24.4837	-0.02958		24.5519	0.01497	24.4764	-0.01107
24.644	0.03972	24.5758	-0.03717		24.6412	0.02995	24.5778	-0.02922		24.6459	0.015	24.5706	-0.0107
24.7381	0.03991	24.6699	-0.037		24.7353	0.02986	24.672	-0.02894		24.74	0.01493	24.6648	-0.0103
24.8321	0.03966	24.7641	-0.03663		24.8293	0.02995	24.7662	-0.02852		24.8341	0.01498	24.7589	-0.01
24.9262	0.03957	24.8583	-0.03638		24.9234	0.02997	24.8603	-0.02821		24.9281	0.01498	24.8531	-0.00943
25.0203	0.03968	24.9524	-0.03598		25.0174	0.02987	24.9545	-0.02777		25.0222	0.01481	24.9473	-0.00904
25.1143	0.03959	25.0466	-0.03562		25.1115	0.02984	25.0487	-0.02737		25.1163	0.01497	25.0414	-0.00859
25.2084	0.03966	25.1407	-0.03518		25.2055	0.02982	25.1428	-0.02714		25.2103	0.01479	25.1356	-0.00817
25.3024	0.03951	25.2349	-0.03484		25.2996	0.0298	25.237	-0.0267		25.3044	0.01487	25.2298	-0.00769
25.3965	0.03959	25.329	-0.03453		25.3936	0.02974	25.3312	-0.02642		25.3985	0.01483	25.3239	-0.00723
25.4906	0.03963	25.4232	-0.03432		25.4877	0.0298	25.4253	-0.026		25.4926	0.01478	25.4181	-0.00681
25.5846	0.03963	25.5174	-0.03385		25.5817	0.02986	25.5195	-0.02552		25.5866	0.01481	25.5123	-0.00637
25.6787	0.03957	25.6115	-0.03356		25.6758	0.02976	25.6137	-0.02524		25.6807	0.01474	25.6064	-0.00603
25.7727	0.03961	25.7057	-0.03329		25.7698	0.02976	25.7078	-0.02482		25.7748	0.01485	25.7006	-0.00551
25.8668	0.03965	25.7998	-0.03287		25.8639	0.02976	25.802	-0.02451		25.8688	0.01464	25.7948	-0.00507
25.9609	0.03957	25.894	-0.03263		25.9579	0.0297	25.8962	-0.02403		25.9629	0.01478	25.8889	-0.00465
26.0549	0.03949	25.9882	-0.03221		26.052	0.02978	25.9903	-0.02367		26.057	0.01464	25.9831	-0.00431
26.149	0.03961	26.0823	-0.0319		26.146	0.02967	26.0845	-0.02323		26.151	0.01489	26.0773	-0.00362
26.243	0.03944	26.1765	-0.03158		26.2401	0.02963	26.1787	-0.02278		26.2451	0.01464	26.1714	-0.00328
26.3371	0.03959	26.2706	-0.03117		26.3341	0.02961	26.2728	-0.02247		26.3392	0.01481	26.2656	-0.00275
26.4312	0.03957	26.3648	-0.03081		26.4282	0.02961	26.367	-0.02196		26.4332	0.0146	26.3598	-0.00234
26.5252	0.03951	26.459	-0.03054		26.5222	0.02953	26.4612	-0.02171		26.5273	0.01453	26.4539	-0.00181
26.6193	0.0394	26.5531	-0.03026		26.6163	0.02953	26.5553	-0.02146		26.6214	0.0147	26.5481	-0.00137
26.7133	0.03938	26.6473	-0.02992		26.7103	0.02951	26.6495	-0.02093		26.7154	0.01457	26.6423	-0.00101
26.8074	0.03932	26.7415	-0.02957		26.8044	0.02947	26.7437	-0.02053		26.8095	0.01447	26.7364	-0.000455311
26.9015	0.03942	26.8356	-0.02913		26.8984	0.02949	26.8378	-0.02003		26.9036	0.01455	26.8306	-3.54264e-05
26.9955	0.03946	26.9298	-0.02885		26.9925	0.02951	26.932	-0.01961		26.9977	0.01457	26.9248	0.000479886
27.0896	0.03953	27.0239	-0.0285		27.0865	0.02944	27.0262	-0.01925		27.0917	0.01451	27.0189	0.00113
27.1836	0.03936	27.1181	-0.02831		27.1806	0.02947	27.1203	-0.01894		27.1858	0.01437	27.1131	0.00145
27.2777	0.03938	27.2123	-0.02803		27.2746	0.02944	27.2145	-0.01849		27.2799	0.01441	27.2073	0.00216
27.3718	0.03936	27.3064	-0.02764		27.3687	0.02944	27.3087	-0.01795		27.3739	0.01453	27.3014	0.00252
27.4658	0.03949	27.4006	-0.02721		27.4627	0.0293	27.4029	-0.01761		27.468	0.01434	27.3956	0.00311
27.5599	0.03923	27.4947	-0.027		27.5568	0.02944	27.497	-0.01717		27.5621	0.01455	27.4898	0.00361
27.6539	0.03925	27.5889	-0.0268		27.6508	0.02944	27.5912	-0.01685		27.6561	0.01432	27.5839	0.00407
27.748	0.03944	27.683	-0.02629		27.7449	0.02926	27.6853	-0.01648		27.7502	0.01447	27.6781	0.00455
27.8421	0.03928	27.7772	-0.02596		27.8389	0.02934	27.7795	-0.01589		27.8443	0.01439	27.7723	0.00506
27.9361	0.03925	27.8714	-0.0256		27.933	0.02936	27.8737	-0.01551		27.9383	0.01432	27.8664	0.00571
28.0302	0.03928	27.9655	-0.0252		28.027	0.02928	27.9679	-0.01507		28.0324	0.01428	27.9606	0.00611
28.1242	0.03923	28.0597	-0.02499		28.1211	0.02928	28.062	-0.01469		28.1265	0.01426	28.0548	0.0067
28.2183	0.03926	28.1538	-0.02461		28.2151	0.02919	28.1562	-0.01433		28.2205	0.01418	28.1489	0.00727
28.3124	0.03932	28.248	-0.02419		28.3091	0.02926	28.2504	-0.01378		28.3146	0.01428	28.2431	0.00783
28.4064	0.03917	28.3422	-0.02398		28.4032	0.02921	28.3445	-0.0133		28.4087	0.01424	28.3373	0.00842
28.5005	0.03919	28.4363	-0.02352		28.4973	0.02909	28.4387	-0.01288		28.5027	0.01411	28.4314	0.00892
28.5946	0.03923	28.5305	-0.02322		28.5913	0.02909	28.5329	-0.01254		28.5968	0.01416	28.5256	0.00955
28.6886	0.03915	28.6246	-0.02285		28.6853	0.02905	28.627	-0.01202		28.6909	0.01415	28.6198	0.00995
28.7827	0.03921	28.7188	-0.02251		28.7794	0.02911	28.7212	-0.01168		28.7849	0.01411	28.7139	0.01058
28.8767	0.03913	28.813	-0.02219		28.8734	0.02898	28.8154	-0.01114		28.879	0.01407	28.8081	0.01121
28.9708	0.03905	28.9071	-0.02184		28.9675	0.02911	28.9095	-0.01076		28.9731	0.01411	28.9023	0.01161
29.0648	0.03919	29.0013	-0.02156		29.0615	0.02898	29.0037	-0.01017		29.0672	0.01409	28.9964	0.01231
29.1589	0.03905	29.0954	-0.02108		29.1556	0.029	29.0979	-0.00973		29.1612	0.01388	29.0906	0.01264
29.253	0.039	29.1896	-0.02085		29.2496	0.02892	29.192	-0.00927		29.2553	0.0139	29.1848	0.01355
29.347	0.03888	29.2838	-0.02043		29.3437	0.029	29.2862	-0.00891		29.3494	0.01395	29.2789	0.01403
29.4411	0.03909	29.3779	-0.02018		29.4377	0.02892	29.3804	-0.00847		29.4434	0.01401	29.3731	0.01457
29.5352	0.039	29.4721	-0.01972		29.5318	0.02886	29.4745	-0.00813		29.5375	0.01392	29.4673	0.01525
29.6292	0.03913	29.5662	-0.01942		29.6258	0.02888	29.5687	-0.00748		29.6316	0.01397	29.5614	0.01584
29.7233	0.039	29.6604	-0.01909		29.7199	0.0289	29.6629	-0.00706		29.7256	0.01378	29.6556	0.01632
29.8173	0.03892	29.7546	-0.01866		29.8139	0.02877	29.757	-0.00659		29.8197	0.01378	29.7498	0.01705
29.9114	0.03905	29.8487	-0.01835		29.908	0.02873	29.8512	-0.00615		29.9138	0.01386	29.8439	0.01781
30.0055	0.03898	29.9429	-0.01793		30.002	0.02879	29.9454	-0.00563		30.0078	0.01378	29.9381	0.0184
30.0995	0.03894	30.0371	-0.01768		30.0961	0.02883	30.0395	-0.00525		30.1019	0.01369	30.0323	0.01894
30.1936	0.03896	30.1312	-0.0173		30.1901	0.02865	30.1337	-0.0046		30.196	0.01378	30.1264	0.01951
30.2876	0.03892	30.2254	-0.01698		30.2842	0.02871	30.2279	-0.00415		30.2901	0.01367	30.2206	0.0201
30.3817	0.03886	30.3195	-0.01659		30.3782	0.02871	30.3221	-0.00384		30.3841	0.01378	30.3148	0.02075
30.4758	0.0389	30.4137	-0.0161		30.4723	0.02864	30.4162	-0.00315		30.4782	0.01357	30.4089	0.02151
30.5698	0.03894	30.5079	-0.01579		30.5663	0.0286	30.5104	-0.00275		30.5723	0.01365	30.5031	0.02203
30.6639	0.03883	30.602	-0.01534		30.6604	0.02864	30.6045	-0.00226		30.6663	0.01359	30.5973	0.02273
30.7579	0.03879	30.6962	-0.01501		30.7544	0.02852	30.6987	-0.00174		30.7604	0.01357	30.6914	0.02336
30.852	0.03871	30.7903	-0.01463		30.8485	0.0285	30.7929	-0.00121		30.8545	0.01352	30.7856	0.02396
30.9461	0.03883	30.8845	-0.01427		30.9425	0.0286	30.887	-0.000712726		30.9485	0.01352	30.8798	0.0246
31.0401	0.03888	30.9786	-0.01402		31.0366	0.02852	30.9812	-0.000255055		31.0426	0.01359	30.9739	0.02531
31.1342	0.03886	31.0728	-0.01341		31.1306	0.02846	31.0754	0.000240756		31.1367	0.0135	31.0681	0.02596
31.2282	0.03871	31.167	-0.01318		31.2247	0.02844	31.1696	0.000717497		31.2307	0.01352	31.1623	0.02659
31.3223	0.03873	31.2611	-0.01272		31.3187	0.02844	31.2637	0.00123		31.3248	0.0134	31.2564	0.02741
31.4164	0.03879	31.3553	-0.01228		31.4128	0.02839	31.3579	0.0018		31.4189	0.01332	31.3506	0.02781
31.5104	0.03879	31.4494	-0.01221		31.5068	0.02843	31.452	0.00224		31.5129	0.01334	31.4448	0.02863
31.6045	0.03873	31.5436	-0.01159		31.6009	0.02829	31.5462	0.00283		31.607	0.01346	31.5389	0.02939
31.6985	0.03867	31.6378	-0.01119		31.6949	0.02827	31.6404	0.00346		31.7011	0.01325	31.6331	0.02993
31.7926	0.0386	31.7319	-0.01075		31.789	0.02829	31.7346	0.00383		31.7951	0.01329	31.7273	0.03079
31.8867	0.03865	31.8261	-0.01032		31.883	0.02827	31.8287	0.0044		31.8892	0.01334	31.8214	0.03132
31.9807	0.03869	31.9202	-0.00984		31.9771	0.02837	31.9229	0.00487		31.9833	0.01319	31.9156	0.03207
32.0748	0.03852	32.0144	-0.00957		32.0711	0.0282	32.0171	0.0055		32.0774	0.01317	32.0098	0.03272
32.1688	0.03854	32.1086	-0.00906		32.1652	0.0282	32.1112	0.006		32.1714	0.01317	32.1039	0.03344
32.2629	0.03858	32.2027	-0.00873		32.2592	0.02818	32.2054	0.0065		32.2655	0.01315	32.1981	0.03415
32.357	0.0386	32.2969	-0.00824		32.3533	0.02816	32.2996	0.00705		32.3595	0.01315	32.2923	0.03485
32.451	0.03852	32.391	-0.00791		32.4473	0.02818	32.3937	0.00756		32.4536	0.01313	32.3864	0.0356
32.5451	0.03846	32.4852	-0.00755		32.5414	0.02795	32.4879	0.00815		32.5477	0.01302	32.4806	0.03617
32.6391	0.03842	32.5794	-0.00709		32.6354	0.02804	32.5821	0.00863		32.6418	0.01308	32.5748	0.03688
32.7332	0.03852	32.6735	-0.00663		32.7294	0.02799	32.6762	0.00928		32.7358	0.01306	32.6689	0.03772
32.8273	0.03844	32.7677	-0.00614		32.8235	0.02789	32.7704	0.00985		32.8299	0.01308	32.7631	0.03852
32.9213	0.03858	32.8618	-0.00577		32.9175	0.02793	32.8646	0.0102		32.924	0.01289	32.8573	0.03922
33.0154	0.03823	32.956	-0.00535		33.0116	0.02799	32.9587	0.01086		33.018	0.01287	32.9514	0.03985
33.1094	0.03833	33.0502	-0.00488		33.1056	0.02801	33.0529	0.01136		33.1121	0.01294	33.0456	0.04069
33.2035	0.03837	33.1443	-0.00442		33.1997	0.02795	33.1471	0.01185		33.2062	0.01285	33.1397	0.0413
33.2976	0.03827	33.2385	-0.00392		33.2938	0.02787	33.2412	0.01239		33.3002	0.01271	33.2339	0.04209
33.3916	0.03825	33.3326	-0.00364		33.3878	0.02783	33.3354	0.01304		33.3943	0.01281	33.3281	0.04291
33.4857	0.03835	33.4268	-0.00322		33.4819	0.0278	33.4296	0.01378		33.4884	0.01292	33.4222	0.04358
33.5797	0.03827	33.521	-0.00264		33.5759	0.02774	33.5237	0.01418		33.5824	0.01268	33.5164	0.04442
33.6738	0.03835	33.6151	-0.00232		33.67	0.02772	33.6179	0.01481		33.6765	0.01268	33.6106	0.04514
33.7679	0.03818	33.7093	-0.00163		33.764	0.02764	33.7121	0.01532		33.7706	0.0126	33.7047	0.04571
33.8619	0.03827	33.8034	-0.00146		33.858	0.02766	33.8062	0.01597		33.8646	0.01269	33.7989	0.04642
33.956	0.03814	33.8976	-0.000964817		33.9521	0.02759	33.9004	0.01649		33.9587	0.01266	33.8931	0.04735
34.05	0.03821	33.9918	-0.000525886		34.0461	0.02759	33.9946	0.01708		34.0528	0.01254	33.9872	0.04793
34.1441	0.03814	34.0859	6.57168e-05		34.1402	0.02755	34.0887	0.01752		34.1469	0.01264	34.0814	0.04875
34.2382	0.0381	34.1801	0.00046648		34.2342	0.02749	34.1829	0.0183		34.2409	0.01241	34.1756	0.04955
34.3322	0.03812	34.2742	0.000924495		34.3283	0.02747	34.2771	0.01885		34.335	0.01252	34.2697	0.05035
34.4263	0.03812	34.3684	0.00152		34.4223	0.02747	34.3712	0.01939		34.4291	0.01237	34.3639	0.05104
34.5203	0.03789	34.4626	0.0018		34.5164	0.02743	34.4654	0.02005		34.5231	0.01256	34.4581	0.05165
34.6144	0.03799	34.5567	0.00236		34.6104	0.02734	34.5596	0.02061		34.6172	0.01226	34.5522	0.05256
34.7085	0.03783	34.6509	0.00299		34.7045	0.0273	34.6537	0.02118		34.7113	0.01239	34.6464	0.05327
34.8025	0.038	34.745	0.00341		34.7985	0.0274	34.7479	0.02173		34.8053	0.01235	34.7406	0.05403
34.8966	0.03789	34.8392	0.00386		34.8926	0.02738	34.8421	0.02242		34.8994	0.0122	34.8347	0.05485
34.9906	0.03804	34.9333	0.00428		34.9866	0.02734	34.9362	0.02305		34.9935	0.01231	34.9289	0.05569
35.0847	0.03793	35.0275	0.00476		35.0807	0.02736	35.0304	0.02358		35.0875	0.01231	35.0231	0.05631
35.1788	0.03779	35.1217	0.00531		35.1747	0.02722	35.1246	0.02417		35.1816	0.0121	35.1172	0.05718
35.2728	0.03791	35.2158	0.00591		35.2688	0.02715	35.2187	0.02476		35.2757	0.0122	35.2114	0.05783
35.3669	0.03781	35.31	0.0065		35.3628	0.02715	35.3129	0.02543		35.3697	0.01214	35.3056	0.05848
35.4609	0.03793	35.4042	0.00684		35.4569	0.02707	35.4071	0.02589		35.4638	0.01214	35.3997	0.0593
35.555	0.0377	35.4983	0.00743		35.5509	0.02713	35.5012	0.02659		35.5579	0.01214	35.4939	0.0602
35.6491	0.03774	35.5925	0.00795		35.645	0.02711	35.5954	0.02726		35.6519	0.0121	35.5881	0.06108
35.7431	0.03783	35.6866	0.00862		35.739	0.02719	35.6896	0.02782		35.746	0.01218	35.6822	0.06155
35.8372	0.03776	35.7808	0.00888		35.8331	0.02703	35.7837	0.02839		35.8401	0.01193	35.7764	0.06247
35.9312	0.03753	35.8749	0.00946		35.9271	0.027	35.8779	0.02898		35.9342	0.01199	35.8706	0.06329
36.0253	0.03764	35.9691	0.01008		36.0212	0.02688	35.9721	0.02951		36.0282	0.01185	35.9647	0.06407
36.1194	0.0376	36.0633	0.01043		36.1152	0.02692	36.0662	0.03022		36.1223	0.01184	36.0589	0.06489
36.2134	0.03762	36.1574	0.01115		36.2093	0.02698	36.1604	0.03083		36.2163	0.01197	36.1531	0.0656
36.3075	0.03766	36.2516	0.01167		36.3033	0.02686	36.2546	0.03134		36.3104	0.01184	36.2472	0.06648
36.4015	0.03755	36.3458	0.01213		36.3974	0.02684	36.3487	0.03203		36.4045	0.01182	36.3414	0.06718
36.4956	0.0376	36.4399	0.01266		36.4914	0.0269	36.4429	0.03272		36.4986	0.01184	36.4356	0.068
36.5897	0.03747	36.5341	0.01329		36.5855	0.02684	36.5371	0.03333		36.5926	0.01164	36.5297	0.06871
36.6837	0.03753	36.6282	0.0139		36.6795	0.02671	36.6312	0.03392		36.6867	0.01174	36.6239	0.06951
36.7778	0.03737	36.7224	0.01442		36.7736	0.02669	36.7254	0.03445		36.7808	0.01138	36.7181	0.07033
36.8719	0.03753	36.8166	0.01487		36.8676	0.02673	36.8196	0.03516		36.8748	0.01174	36.8122	0.07102
36.9659	0.03734	36.9107	0.01543		36.9617	0.02669	36.9137	0.03563		36.9689	0.01172	36.9064	0.07175
37.06	0.03736	37.0049	0.01606		37.0557	0.02658	37.0079	0.03643		37.063	0.01166	37.0006	0.07247
37.154	0.03732	37.099	0.01665		37.1498	0.0265	37.1021	0.03705		37.157	0.01153	37.0947	0.07327
37.2481	0.03732	37.1932	0.01711		37.2438	0.02669	37.1962	0.03767		37.2511	0.01151	37.1889	0.07406
37.3421	0.0373	37.2874	0.01776		37.3379	0.02642	37.2904	0.03828		37.3452	0.01147	37.2831	0.07499
37.4362	0.0373	37.3815	0.01818		37.4319	0.02648	37.3846	0.03882		37.4392	0.01153	37.3772	0.07554
37.5303	0.03739	37.4757	0.01896		37.526	0.02646	37.4787	0.03941		37.5333	0.01138	37.4714	0.07629
37.6243	0.03726	37.5698	0.01951		37.62	0.02648	37.5729	0.04017		37.6274	0.01142	37.5656	0.07719
37.7184	0.03715	37.664	0.01991		37.7141	0.02635	37.6671	0.04069		37.7214	0.01128	37.6597	0.07801
37.8124	0.03737	37.7581	0.02049		37.8081	0.02633	37.7612	0.04141		37.8155	0.01121	37.7539	0.07877
37.9065	0.03718	37.8523	0.02117		37.9021	0.02633	37.8554	0.04198		37.9096	0.01119	37.8481	0.07944
38.0006	0.03701	37.9465	0.02159		37.9962	0.0264	37.9496	0.04261		38.0037	0.0113	37.9422	0.0803
38.0946	0.03713	38.0406	0.02222		38.0902	0.02629	38.0437	0.04326		38.0977	0.01115	38.0364	0.08108
38.1887	0.03713	38.1348	0.02297		38.1843	0.02619	38.1379	0.04387		38.1918	0.01117	38.1305	0.08188
38.2827	0.0372	38.2289	0.02352		38.2784	0.02625	38.2321	0.04448		38.2859	0.01124	38.2247	0.08257
38.3768	0.03701	38.3231	0.02413		38.3724	0.02614	38.3262	0.04525		38.3799	0.01103	38.3189	0.08314
38.4709	0.03713	38.4173	0.02461		38.4665	0.02598	38.4204	0.04574		38.474	0.01103	38.413	0.08406
38.5649	0.03705	38.5114	0.0252		38.5605	0.02593	38.5146	0.04639		38.5681	0.01111	38.5072	0.08486
38.659	0.03684	38.6056	0.02585		38.6545	0.0261	38.6087	0.047		38.6621	0.01088	38.6014	0.08554
38.753	0.03694	38.6997	0.02631		38.7486	0.02595	38.7029	0.04774		38.7562	0.01096	38.6955	0.08646
38.8471	0.03692	38.7939	0.02694		38.8426	0.0261	38.7971	0.04832		38.8503	0.01098	38.7897	0.08713
38.9412	0.03682	38.888	0.02755		38.9367	0.02597	38.8912	0.04904		38.9443	0.01098	38.8839	0.0878
39.0352	0.03688	38.9822	0.02808		39.0307	0.02597	38.9854	0.04957		39.0384	0.01079	38.978	0.08864
39.1293	0.03676	39.0764	0.02863		39.1248	0.02589	39.0796	0.0502		39.1325	0.01082	39.0722	0.08925
39.2234	0.03671	39.1705	0.02923		39.2188	0.02587	39.1737	0.05093		39.2265	0.01082	39.1664	0.09014
39.3174	0.0368	39.2647	0.02989		39.3129	0.02574	39.2679	0.05142		39.3206	0.01063	39.2605	0.09081
39.4115	0.03676	39.3588	0.03049		39.4069	0.02581	39.3621	0.05219		39.4147	0.01071	39.3547	0.09163
39.5055	0.03665	39.453	0.03108		39.501	0.0257	39.4562	0.05297		39.5087	0.01046	39.4489	0.09238
39.5996	0.03675	39.5472	0.03165		39.595	0.02558	39.5504	0.05331		39.6028	0.01056	39.543	0.09291
39.6936	0.03654	39.6413	0.0323		39.6891	0.02562	39.6446	0.05411		39.6969	0.01046	39.6372	0.09385
39.7877	0.03676	39.7355	0.03279		39.7831	0.02564	39.7388	0.05465		39.7909	0.01039	39.7314	0.09442
39.8818	0.03671	39.8297	0.03358		39.8772	0.0256	39.8329	0.05535		39.885	0.01048	39.8255	0.09528
39.9758	0.03659	39.9238	0.03415		39.9712	0.02574	39.9271	0.05608		39.9791	0.01044	39.9197	0.09598
40.0699	0.0365	40.018	0.03476		40.0653	0.02553	40.0213	0.05652		40.0731	0.01042	40.0139	0.09671
40.1639	0.0365	40.1121	0.03529		40.1593	0.02549	40.1154	0.05728		40.1672	0.01029	40.108	0.09744
40.258	0.03655	40.2063	0.03598		40.2534	0.02555	40.2096	0.05791		40.2613	0.01031	40.2022	0.09803
40.3521	0.03634	40.3004	0.03663		40.3474	0.02547	40.3038	0.0585		40.3554	0.01027	40.2963	0.09887
40.4461	0.03654	40.3946	0.03726		40.4415	0.02547	40.3979	0.05909		40.4494	0.01014	40.3905	0.09963
40.5402	0.0365	40.4888	0.03778		40.5355	0.0252	40.4921	0.05978		40.5435	0.01018	40.4847	0.10026
40.6342	0.0364	40.5829	0.0385		40.6296	0.02528	40.5862	0.06037		40.6376	0.01018	40.5789	0.10097
40.7283	0.0365	40.6771	0.03915		40.7236	0.02526	40.6804	0.06107		40.7316	0.0101	40.673	0.10175
40.8224	0.03629	40.7712	0.03982		40.8177	0.02516	40.7746	0.06182		40.8257	0.01004	40.7672	0.10242
40.9164	0.03619	40.8654	0.04016		40.9117	0.02518	40.8687	0.06227		40.9198	0.01016	40.8614	0.10297
41.0105	0.03634	40.9596	0.04083		41.0058	0.02518	40.9629	0.06292		41.0138	0.00998	40.9555	0.10371
41.1045	0.03612	41.0537	0.04161		41.0998	0.02515	41.0571	0.06349		41.1079	0.00987	41.0497	0.10436
41.1986	0.03621	41.1479	0.0422		41.1939	0.02507	41.1512	0.06428		41.202	0.00993	41.1438	0.10511
41.2927	0.03623	41.242	0.04276		41.2879	0.02503	41.2454	0.06487		41.296	0.00993	41.238	0.10578
41.3867	0.0361	41.3362	0.04346		41.382	0.02501	41.3396	0.0655		41.3901	0.00979	41.3322	0.10644
41.4808	0.03608	41.4303	0.04411		41.476	0.02496	41.4338	0.06613		41.4842	0.00983	41.4263	0.10719
41.5748	0.03608	41.5245	0.0447		41.5701	0.02484	41.5279	0.06677		41.5782	0.0096	41.5205	0.10776
41.6689	0.03606	41.6187	0.04522		41.6641	0.02482	41.6221	0.0674		41.6723	0.00981	41.6147	0.10854
41.763	0.03606	41.7128	0.04571		41.7582	0.02486	41.7163	0.068		41.7664	0.00977	41.7088	0.10915
41.857	0.03594	41.807	0.04655		41.8522	0.02488	41.8104	0.06862		41.8604	0.00962	41.803	0.1098
41.9511	0.03606	41.9012	0.04718		41.9463	0.02475	41.9046	0.06914		41.9545	0.00956	41.8972	0.11039
42.0451	0.03592	41.9953	0.04776		42.0403	0.0248	41.9988	0.07002		42.0486	0.0096	41.9913	0.11099
42.1392	0.03591	42.0895	0.04846		42.1344	0.02465	42.0929	0.07063		42.1426	0.00941	42.0855	0.11177
42.2333	0.03585	42.1836	0.04911		42.2284	0.02454	42.1871	0.07116		42.2367	0.00939	42.1797	0.11232
42.3273	0.0357	42.2778	0.04972		42.3225	0.02457	42.2812	0.07179		42.3308	0.00941	42.2738	0.11293
42.4214	0.03579	42.3719	0.05029		42.4165	0.02469	42.3754	0.07248		42.4248	0.00951	42.368	0.11368
42.5154	0.03579	42.4661	0.05102		42.5106	0.02459	42.4696	0.07307		42.5189	0.0093	42.4622	0.11425
42.6095	0.03571	42.5603	0.0514		42.6046	0.02444	42.5637	0.07372		42.613	0.0092	42.5563	0.11482
42.7036	0.03577	42.6544	0.05228		42.6987	0.02446	42.6579	0.07433		42.7071	0.00914	42.6505	0.11539
42.7976	0.03556	42.7486	0.05285		42.7927	0.02438	42.7521	0.0749		42.8011	0.00934	42.7447	0.11599
42.8917	0.03568	42.8428	0.05346		42.8867	0.02438	42.8462	0.07553		42.8952	0.00914	42.8388	0.11681
42.9858	0.03562	42.9369	0.054		42.9808	0.02436	42.9404	0.07616		42.9892	0.00901	42.933	0.11721
43.0798	0.03545	43.0311	0.05478		43.0748	0.02434	43.0346	0.07669		43.0833	0.00911	43.0272	0.11778
43.1739	0.03562	43.1252	0.05524		43.1689	0.02417	43.1287	0.07743		43.1774	0.00897	43.1213	0.11849
43.2679	0.03554	43.2194	0.05579		43.2629	0.02421	43.2229	0.07816		43.2715	0.00899	43.2155	0.11915
43.362	0.03556	43.3135	0.05663		43.357	0.02425	43.3171	0.07852		43.3655	0.0089	43.3097	0.1198
43.456	0.03545	43.4077	0.05711		43.4511	0.02412	43.4113	0.07919		43.4596	0.00899	43.4038	0.12028
43.5501	0.03529	43.5019	0.05781		43.5451	0.02412	43.5054	0.07989		43.5537	0.00876	43.498	0.12091
43.6442	0.03545	43.596	0.0585		43.6392	0.02412	43.5996	0.08049		43.6477	0.00895	43.5922	0.12125
43.7382	0.03531	43.6902	0.05909		43.7332	0.02404	43.6938	0.08113		43.7418	0.00886	43.6863	0.12196
43.8323	0.03533	43.7844	0.05984		43.8272	0.02406	43.7879	0.08163		43.8359	0.00871	43.7805	0.12251
43.9263	0.03529	43.8785	0.06041		43.9213	0.02396	43.8821	0.08237		43.9299	0.00874	43.8747	0.12311
44.0204	0.03543	43.9727	0.06108		44.0153	0.02402	43.9763	0.08293		44.024	0.00861	43.9688	0.12341
44.1145	0.03514	44.0668	0.06165		44.1094	0.02381	44.0704	0.08346		44.1181	0.00857	44.063	0.12406
44.2085	0.0352	44.161	0.06234		44.2034	0.02391	44.1646	0.08413		44.2121	0.00861	44.1572	0.12473
44.3026	0.03512	44.2552	0.06302		44.2975	0.02387	44.2588	0.08476		44.3062	0.00863	44.2513	0.12524
44.3967	0.03514	44.3493	0.06358		44.3915	0.02377	44.3529	0.08533		44.4003	0.00846	44.3455	0.12564
44.4907	0.03508	44.4435	0.06444		44.4856	0.02366	44.4471	0.08592		44.4943	0.00836	44.4397	0.12633
44.5848	0.0352	44.5376	0.06484		44.5796	0.02372	44.5412	0.08657		44.5884	0.00834	44.5338	0.12683
44.6788	0.03497	44.6318	0.06552		44.6737	0.02368	44.6354	0.0871		44.6825	0.00846	44.628	0.12744
44.7729	0.03495	44.7259	0.066		44.7677	0.02352	44.7296	0.08769		44.7766	0.00817	44.7222	0.12774
44.867	0.03489	44.8201	0.06652		44.8618	0.02356	44.8238	0.08823		44.8706	0.00817	44.8163	0.12824
44.961	0.0347	44.9143	0.06741		44.9558	0.02352	44.9179	0.0889		44.9647	0.00821	44.9105	0.12887
45.0551	0.03478	45.0084	0.06791		45.0499	0.02352	45.0121	0.08947		45.0588	0.00819	45.0047	0.12927
45.1491	0.03489	45.1026	0.06852		45.1439	0.02343	45.1063	0.09008		45.1528	0.00821	45.0988	0.12975
45.2432	0.0347	45.1967	0.06923		45.238	0.02347	45.2004	0.09075		45.2469	0.0081	45.193	0.13032
45.3373	0.03459	45.2909	0.06984		45.332	0.02339	45.2946	0.09136		45.341	0.00796	45.2872	0.13078
45.4313	0.03474	45.3851	0.07045		45.4261	0.0233	45.3888	0.09189		45.435	0.00798	45.3813	0.13124
45.5254	0.03478	45.4792	0.07108		45.5201	0.02335	45.4829	0.0924		45.5291	0.00798	45.4755	0.13179
45.6194	0.03474	45.5734	0.07178		45.6142	0.02322	45.5771	0.09301		45.6232	0.00773	45.5697	0.13204
45.7135	0.03463	45.6675	0.07239		45.7082	0.0232	45.6713	0.09359		45.7172	0.00785	45.6638	0.13274
45.8076	0.03447	45.7617	0.07302		45.8023	0.02316	45.7654	0.09416		45.8113	0.00764	45.758	0.13311
45.9016	0.03451	45.8559	0.07362		45.8963	0.02322	45.8596	0.09473		45.9054	0.00752	45.8522	0.13374
45.9957	0.03461	45.95	0.07426		45.9904	0.02314	45.9538	0.09526		45.9995	0.00766	45.9463	0.13398
46.0897	0.03444	46.0442	0.07478		46.0844	0.02303	46.0479	0.09589		46.0935	0.00769	46.0405	0.13446
46.1838	0.03444	46.1383	0.07556		46.1785	0.02297	46.1421	0.09647		46.1876	0.00752	46.1347	0.13482
46.2779	0.0344	46.2325	0.0761		46.2725	0.02284	46.2363	0.097		46.2817	0.00756	46.2288	0.13536
46.3719	0.0344	46.3267	0.07665		46.3666	0.0228	46.3304	0.09755		46.3757	0.00747	46.323	0.13582
46.466	0.03421	46.4208	0.07728		46.4606	0.02272	46.4246	0.09822		46.4698	0.00747	46.4172	0.13614
46.56	0.03436	46.515	0.07797		46.5547	0.02282	46.5188	0.0986		46.5639	0.00739	46.5114	0.13648
46.6541	0.03428	46.6091	0.07865		46.6487	0.0228	46.6129	0.09931		46.6579	0.00745	46.6055	0.13704
46.7482	0.03417	46.7033	0.07925		46.7428	0.02272	46.7071	0.0999		46.752	0.00733	46.6997	0.13736
46.8422	0.03417	46.7974	0.07986		46.8368	0.02267	46.8013	0.10039		46.8461	0.00718	46.7938	0.13782
46.9363	0.03405	46.8916	0.08049		46.9309	0.02274	46.8954	0.10095		46.9401	0.00714	46.888	0.1382
47.0303	0.03394	46.9858	0.08098		47.0249	0.02265	46.9896	0.10154		47.0342	0.0072	46.9822	0.13872
47.1244	0.03407	47.0799	0.08169		47.119	0.02265	47.0838	0.10202		47.1283	0.00701	47.0763	0.13891
47.2185	0.03404	47.1741	0.08236		47.213	0.02246	47.1779	0.10251		47.2223	0.00703	47.1705	0.13935
47.3125	0.034	47.2683	0.08291		47.3071	0.02251	47.2721	0.10306		47.3164	0.00693	47.2647	0.13952
47.4066	0.03398	47.3624	0.08356		47.4011	0.0225	47.3663	0.10369		47.4105	0.00718	47.3588	0.14011
47.5006	0.03402	47.4566	0.08405		47.4952	0.02232	47.4604	0.10407		47.5046	0.00689	47.453	0.14042
47.5947	0.03373	47.5507	0.0848		47.5892	0.02238	47.5546	0.10474		47.5986	0.00693	47.5472	0.14089
47.6888	0.03386	47.6449	0.08535		47.6833	0.0224	47.6488	0.10522		47.6927	0.00687	47.6413	0.14126
47.7828	0.03388	47.739	0.08596		47.7773	0.02236	47.7429	0.10579		47.7868	0.00684	47.7355	0.14162
47.8769	0.03365	47.8332	0.0865		47.8714	0.02213	47.8371	0.10629		47.8808	0.0067	47.8297	0.14185
47.9709	0.03363	47.9274	0.08709		47.9654	0.02225	47.9313	0.10684		47.9749	0.00676	47.9238	0.14232
48.065	0.03367	48.0215	0.08753		48.0595	0.02215	48.0254	0.10745		48.069	0.00649	48.018	0.14248
48.1591	0.03356	48.1157	0.08823		48.1535	0.02215	48.1196	0.10795		48.163	0.00651	48.1122	0.14276
48.2531	0.03356	48.2099	0.0889		48.2476	0.02208	48.2138	0.10833		48.2571	0.00663	48.2063	0.14316
48.3472	0.0335	48.304	0.08949		48.3416	0.02209	48.3079	0.1089		48.3512	0.00643	48.3005	0.14347
48.4412	0.03356	48.3982	0.09008		48.4357	0.02208	48.4021	0.10943		48.4452	0.00624	48.3947	0.14383
48.5353	0.03344	48.4923	0.09062		48.5297	0.02194	48.4963	0.11001		48.5393	0.0064	48.4888	0.14418
48.6294	0.03352	48.5865	0.09125		48.6238	0.02175	48.5904	0.11058		48.6334	0.00638	48.583	0.14456
48.7234	0.03329	48.6806	0.09186		48.7178	0.02192	48.6846	0.11104		48.7274	0.00638	48.6772	0.14481
48.8175	0.03329	48.7748	0.09251		48.8119	0.02179	48.7788	0.1114		48.8215	0.00628	48.7713	0.14528
48.9115	0.03331	48.869	0.09302		48.9059	0.02181	48.8729	0.11201		48.9156	0.00617	48.8655	0.14534
49.0056	0.03329	48.9631	0.09367		49	0.02166	48.9671	0.11243		49.0096	0.00605	48.9597	0.14572
49.0997	0.03316	49.0573	0.09417		49.094	0.02171	49.0613	0.11292		49.1037	0.00603	49.0538	0.14591
49.1937	0.03327	49.1514	0.09472		49.1881	0.02169	49.1554	0.11359		49.1978	0.00601	49.148	0.14633
49.2878	0.03314	49.2456	0.0952		49.2821	0.02152	49.2496	0.11386		49.2918	0.00603	49.2422	0.14656
49.3819	0.03304	49.3398	0.09585		49.3762	0.0215	49.3438	0.11439		49.3859	0.00588	49.3363	0.14687
49.4759	0.03297	49.4339	0.09657		49.4702	0.02143	49.4379	0.11496		49.48	0.0058	49.4305	0.14708
49.57	0.03297	49.5281	0.09705		49.5643	0.02139	49.5321	0.11531		49.574	0.00577	49.5247	0.14748
49.664	0.03304	49.6222	0.09774		49.6583	0.02143	49.6263	0.11592		49.6681	0.00569	49.6188	0.14765
49.7581	0.033	49.7164	0.09818		49.7524	0.02127	49.7204	0.11639		49.7622	0.00588	49.713	0.14803
49.8522	0.03295	49.8106	0.09875		49.8464	0.02137	49.8146	0.11689		49.8563	0.00563	49.8072	0.14815
49.9462	0.03289	49.9047	0.09928		49.9405	0.02122	49.9088	0.11729		49.9503	0.00577	49.9013	0.14853
50.0403	0.03281	49.9989	0.09987		50.0345	0.0211	50.0029	0.11775		50.0444	0.00548	49.9955	0.14868
50.1343	0.03281	50.093	0.10062		50.1286	0.02116	50.0971	0.11836		50.1385	0.00552	50.0897	0.14904
50.2284	0.03279	50.1872	0.10092		50.2226	0.02116	50.1913	0.1187		50.2325	0.00546	50.1838	0.14923
50.3225	0.03258	50.2814	0.10152		50.3167	0.02108	50.2854	0.11914		50.3266	0.00535	50.278	0.14942
50.4165	0.0326	50.3755	0.10209		50.4107	0.02103	50.3796	0.11975		50.4207	0.00525	50.3722	0.14967
50.5106	0.03257	50.4697	0.10268		50.5048	0.02101	50.4738	0.12007		50.5147	0.00516	50.4663	0.14988
50.6046	0.03239	50.5638	0.10323		50.5988	0.02087	50.568	0.12053		50.6088	0.00531	50.5605	0.15034
50.6987	0.03249	50.658	0.10381		50.6928	0.02086	50.6621	0.12101		50.7029	0.00519	50.6547	0.15028
50.7928	0.03257	50.7522	0.10434		50.7869	0.02084	50.7563	0.12152		50.797	0.00516	50.7488	0.15076
50.8868	0.03243	50.8463	0.10486		50.881	0.02076	50.8505	0.12189		50.891	0.00497	50.843	0.15078
50.9809	0.03236	50.9405	0.10537		50.975	0.02078	50.9446	0.12238		50.9851	0.0051	50.9372	0.15101
51.0749	0.03234	51.0346	0.10594		51.0691	0.02055	51.0388	0.12271		51.0791	0.00502	51.0313	0.15131
51.169	0.03224	51.1288	0.10659		51.1631	0.02061	51.133	0.1232		51.1732	0.00521	51.1255	0.15147
51.2631	0.03232	51.2229	0.10695		51.2572	0.02047	51.2271	0.12368		51.2673	0.00487	51.2197	0.1517
51.3571	0.03224	51.3171	0.10749		51.3512	0.02057	51.3213	0.12406		51.3614	0.00481	51.3138	0.15196
51.4512	0.03218	51.4113	0.10808		51.4453	0.02057	51.4154	0.12444		51.4554	0.00487	51.408	0.15233
51.5452	0.03207	51.5054	0.1086		51.5393	0.02042	51.5096	0.1249		51.5495	0.00483	51.5022	0.15238
51.6393	0.03207	51.5996	0.10904		51.6334	0.02038	51.6038	0.12532		51.6436	0.00485	51.5963	0.15246
51.7334	0.03199	51.6937	0.10968		51.7274	0.0204	51.6979	0.1257		51.7376	0.00468	51.6905	0.15271
51.8274	0.03199	51.7879	0.11016		51.8215	0.02026	51.7921	0.12616		51.8317	0.00458	51.7847	0.15286
51.9215	0.03203	51.8821	0.11056		51.9155	0.02028	51.8863	0.12654		51.9258	0.00453	51.8788	0.15303
52.0155	0.03194	51.9762	0.11113		52.0096	0.02024	51.9804	0.12694		52.0198	0.00449	51.973	0.15332
52.1096	0.03173	52.0704	0.11167		52.1036	0.02017	52.0746	0.12745		52.1139	0.00437	52.0672	0.15364
52.2037	0.03176	52.1645	0.11224		52.1977	0.02004	52.1688	0.12776		52.208	0.00435	52.1613	0.15374
52.2977	0.03169	52.2587	0.1127		52.2917	0.02009	52.2629	0.12822		52.302	0.00434	52.2555	0.15381
52.3918	0.03167	52.3529	0.11325		52.3858	0.02007	52.3571	0.1286		52.3961	0.00437	52.3497	0.15431
52.4858	0.03169	52.447	0.11388		52.4798	0.01998	52.4513	0.12906		52.4902	0.0043	52.4438	0.15423
52.5799	0.03163	52.5412	0.11419		52.5739	0.01986	52.5455	0.12944		52.5842	0.00424	52.538	0.15446
52.674	0.03148	52.6353	0.11472		52.6679	0.0199	52.6396	0.12972		52.6783	0.00405	52.6322	0.15469
52.768	0.03148	52.7295	0.11537		52.7619	0.01983	52.7338	0.13016		52.7724	0.00401	52.7263	0.15496
52.8621	0.0314	52.8237	0.11573		52.856	0.01983	52.828	0.13052		52.8665	0.00393	52.8205	0.15492
52.9561	0.03142	52.9178	0.11612		52.95	0.01975	52.9221	0.13085		52.9605	0.00403	52.9147	0.15521
53.0502	0.03134	53.012	0.11655		53.0441	0.01967	53.0163	0.13131		53.0546	0.0039	53.0088	0.15521
53.1443	0.03136	53.1061	0.11726		53.1382	0.01963	53.1105	0.13175		53.1487	0.0039	53.103	0.15551
53.2383	0.03117	53.2003	0.11776		53.2322	0.01965	53.2046	0.13197		53.2427	0.00372	53.1972	0.15557
53.3324	0.03123	53.2944	0.1181		53.3263	0.01952	53.2988	0.13239		53.3368	0.00369	53.2913	0.15595
53.4264	0.0311	53.3886	0.11869		53.4203	0.01939	53.393	0.13281		53.4308	0.00372	53.3855	0.15597
53.5205	0.03108	53.4828	0.11905		53.5144	0.01946	53.4871	0.13304		53.5249	0.00353	53.4796	0.15609
53.6146	0.03096	53.5769	0.11957		53.6084	0.01941	53.5813	0.13344		53.619	0.00374	53.5738	0.15631
53.7086	0.03098	53.6711	0.12008		53.7024	0.01937	53.6755	0.13377		53.7131	0.00348	53.668	0.15639
53.8027	0.03098	53.7652	0.12052		53.7965	0.01922	53.7696	0.13413		53.8071	0.00344	53.7621	0.15666
53.8967	0.031	53.8594	0.12098		53.8905	0.01923	53.8638	0.13462		53.9012	0.00336	53.8563	0.1567
53.9908	0.03081	53.9536	0.12146		53.9846	0.01923	53.958	0.13482		53.9953	0.00342	53.9505	0.15687
54.0849	0.03089	54.0477	0.1219		54.0787	0.01918	54.0521	0.13523		54.0893	0.00332	54.0446	0.15704
54.1789	0.03094	54.1419	0.12236		54.1727	0.01912	54.1463	0.13565		54.1834	0.00325	54.1388	0.15731
54.273	0.03066	54.236	0.12258		54.2668	0.01899	54.2405	0.1359		54.2775	0.00325	54.233	0.15721
54.367	0.03066	54.3302	0.12333		54.3608	0.01885	54.3346	0.13636		54.3715	0.00323	54.3272	0.15729
54.4611	0.03064	54.4244	0.12377		54.4548	0.01891	54.4288	0.13666		54.4656	0.00311	54.4213	0.15757
54.5552	0.03058	54.5185	0.12415		54.5489	0.0188	54.523	0.13699		54.5597	0.00309	54.5155	0.15778
54.6492	0.03054	54.6127	0.12442		54.6429	0.0188	54.6171	0.13728		54.6537	0.00298	54.6097	0.1579
54.7433	0.0305	54.7068	0.12499		54.737	0.01881	54.7113	0.13754		54.7478	0.00298	54.7038	0.15805
54.8373	0.03052	54.801	0.12539		54.831	0.01876	54.8055	0.13781		54.8419	0.00288	54.798	0.15815
54.9314	0.03043	54.8952	0.12587		54.9251	0.01866	54.8996	0.13817		54.9359	0.00283	54.8922	0.15817
55.0255	0.03049	54.9893	0.12629		55.0191	0.01859	54.9938	0.13863		55.03	0.00271	54.9863	0.15838
55.1195	0.03029	55.0835	0.12667		55.1132	0.01845	55.088	0.13886		55.1241	0.00271	55.0805	0.15843
55.2136	0.03043	55.1776	0.12722		55.2072	0.01859	55.1821	0.13911		55.2181	0.0026	55.1746	0.15859
55.3076	0.03012	55.2718	0.1276		55.3013	0.01859	55.2763	0.13949		55.3122	0.00252	55.2688	0.15874
55.4017	0.03014	55.3659	0.12795		55.3953	0.0184	55.3705	0.13974		55.4063	0.00254	55.363	0.15889
55.4958	0.0302	55.4601	0.12837		55.4894	0.01828	55.4646	0.14008		55.5003	0.0025	55.4571	0.15908
55.5898	0.03007	55.5543	0.12886		55.5834	0.0184	55.5588	0.14044		55.5944	0.00243	55.5513	0.15922
55.6839	0.02997	55.6484	0.12926		55.6775	0.0182	55.653	0.14076		55.6885	0.00241	55.6455	0.1592
55.7779	0.02989	55.7426	0.12961		55.7715	0.0182	55.7471	0.1409		55.7826	0.00231	55.7396	0.15923
55.872	0.02987	55.8368	0.12997		55.8656	0.01811	55.8413	0.14143		55.8766	0.00239	55.8338	0.15937
55.9661	0.02984	55.9309	0.13024		55.9596	0.0182	55.9355	0.14158		55.9707	0.00224	55.928	0.15946
56.0601	0.02984	56.0251	0.13091		56.0537	0.01803	56.0296	0.14189		56.0648	0.0021	56.0221	0.1595
56.1542	0.02974	56.1192	0.13123		56.1477	0.01799	56.1238	0.14212		56.1588	0.00206	56.1163	0.15975
56.2482	0.02968	56.2134	0.13169		56.2418	0.01792	56.218	0.1425		56.2529	0.00203	56.2105	0.15988
56.3423	0.02974	56.3075	0.13209		56.3358	0.01794	56.3122	0.14265		56.347	0.00199	56.3046	0.16009
56.4364	0.02959	56.4017	0.13241		56.4299	0.01782	56.4063	0.14307		56.441	0.00204	56.3988	0.16011
56.5304	0.02936	56.4959	0.133		56.5239	0.01777	56.5005	0.14321		56.5351	0.00199	56.493	0.16028
56.6245	0.02923	56.59	0.13314		56.618	0.01782	56.5947	0.14363		56.6292	0.00172	56.5871	0.16032
56.7185	0.02942	56.6842	0.13354		56.712	0.01784	56.6888	0.14368		56.7232	0.00174	56.6813	0.1604
56.8126	0.02934	56.7783	0.134		56.8061	0.01759	56.783	0.14403		56.8173	0.00163	56.7755	0.16049
56.9067	0.02921	56.8725	0.13425		56.9001	0.01752	56.8772	0.14429		56.9114	0.0017	56.8696	0.16067
57.0007	0.02917	56.9667	0.13461		56.9942	0.01756	56.9713	0.1445		57.0054	0.00155	56.9638	0.1607
57.0948	0.02905	57.0608	0.13508		57.0882	0.01735	57.0655	0.14477		57.0995	0.00161	57.058	0.16082
57.1889	0.02909	57.155	0.13549		57.1823	0.01737	57.1596	0.14507		57.1936	0.00134	57.1521	0.16095
57.2829	0.02915	57.2491	0.13571		57.2763	0.01731	57.2538	0.1454		57.2876	0.00143	57.2463	0.16097
57.377	0.029	57.3433	0.13606		57.3704	0.01731	57.348	0.14559		57.3817	0.0013	57.3405	0.16109
57.471	0.0289	57.4374	0.13659		57.4644	0.01723	57.4421	0.14593		57.4758	0.00122	57.4346	0.16114
57.5651	0.02888	57.5316	0.13701		57.5585	0.01727	57.5363	0.14616		57.5699	0.00122	57.5288	0.16128
57.6591	0.02886	57.6258	0.13724		57.6525	0.01716	57.6305	0.14639		57.6639	0.00111	57.623	0.1613
57.7532	0.02877	57.7199	0.13734		57.7466	0.01717	57.7246	0.1466		57.758	0.00109	57.7171	0.16133
57.8473	0.02863	57.8141	0.13804		57.8406	0.01702	57.8188	0.14687		57.852	0.00103	57.8113	0.16149
57.9413	0.02863	57.9083	0.13842		57.9347	0.017	57.913	0.1471		57.9461	0.000976113	57.9055	0.16168
58.0354	0.02871	58.0024	0.13865		58.0287	0.01693	58.0072	0.14742		58.0402	0.00103	57.9996	0.16166
58.1294	0.02865	58.0966	0.1389		58.1228	0.01685	58.1013	0.14769		58.1343	0.000899771	58.0938	0.1616
58.2235	0.02862	58.1907	0.13923		58.2168	0.01679	58.1955	0.14784		58.2283	0.000880685	58.188	0.16187
58.3176	0.02839	58.2849	0.13945		58.3109	0.0167	58.2897	0.14805		58.3224	0.000728	58.2821	0.162
58.4116	0.02833	58.379	0.13997		58.4049	0.01677	58.3838	0.14832		58.4165	0.000804342	58.3763	0.16202
58.5057	0.02829	58.4732	0.14028		58.499	0.01666	58.478	0.14847		58.5105	0.000670743	58.4705	0.16221
58.5998	0.02827	58.5674	0.14045		58.593	0.01666	58.5722	0.14883		58.6046	0.000556229	58.5646	0.16215
58.6938	0.02814	58.6615	0.14094		58.6871	0.01649	58.6663	0.149		58.6987	0.000537143	58.6588	0.16217
58.7879	0.02825	58.7557	0.14133		58.7811	0.01653	58.7605	0.14927		58.7927	0.000518058	58.753	0.16248
58.8819	0.02818	58.8498	0.14146		58.8752	0.01641	58.8547	0.14933		58.8868	0.00028903	58.8471	0.16229
58.976	0.028	58.944	0.14175		58.9692	0.01634	58.9488	0.14965		58.9809	0.000346287	58.9413	0.16248
59.0701	0.02791	59.0382	0.14209		59.0633	0.01634	59.043	0.14978		59.0749	0.000556229	59.0355	0.16254
59.1641	0.02789	59.1323	0.14247		59.1573	0.01628	59.1372	0.15003		59.169	0.000117259	59.1296	0.16267
59.2582	0.02772	59.2265	0.14283		59.2514	0.01628	59.2313	0.15034		59.2631	6.00019e-05	59.2238	0.16273
59.3522	0.02781	59.3206	0.1431		59.3454	0.01618	59.3255	0.15055		59.3571	0.000117259	59.318	0.16296
59.4463	0.02776	59.4148	0.14346		59.4395	0.01605	59.4197	0.15068		59.4512	7.90875e-05	59.4121	0.1629
59.5404	0.0277	59.5089	0.14365		59.5335	0.01613	59.5138	0.15081		59.5453	9.81732e-05	59.5063	0.16294
59.6344	0.02774	59.6031	0.14392		59.6276	0.01597	59.608	0.15106		59.6394	-0.000188112	59.6005	0.16307
59.7285	0.02755	59.6973	0.14425		59.7216	0.01603	59.7022	0.15118		59.7334	-0.000245369	59.6946	0.16305
59.8225	0.02749	59.7914	0.14438		59.8157	0.01576	59.7963	0.15148		59.8275	-0.00028354	59.7888	0.16311
59.9166	0.02734	59.8856	0.14486		59.9097	0.01592	59.8905	0.15173		59.9216	-0.000130855	59.883	0.1632
60.0107	0.02743	59.9798	0.14512		60.0038	0.01567	59.9847	0.15183		60.0156	-0.000264454	59.9771	0.16328
60.1047	0.02716	60.0739	0.14543		60.0978	0.01573	60.0788	0.15194		60.1097	-0.000474396	60.0713	0.16341
60.1988	0.02745	60.1681	0.14571		60.1919	0.01557	60.173	0.15228		60.2038	-0.000646167	60.1654	0.16345
60.2928	0.02722	60.2622	0.14589		60.2859	0.01563	60.2672	0.15245		60.2978	-0.000474396	60.2596	0.16345
60.3869	0.0272	60.3564	0.14621		60.38	0.01548	60.3614	0.15261		60.3919	-0.000493482	60.3538	0.16351
60.481	0.02709	60.4506	0.14657		60.474	0.01552	60.4555	0.15282		60.486	-0.000684339	60.4479	0.16359
60.575	0.02692	60.5447	0.14673		60.5681	0.01559	60.5497	0.15286		60.58	-0.000646167	60.5421	0.16362
60.6691	0.02696	60.6389	0.14699		60.6621	0.01531	60.6439	0.15312		60.6741	-0.000837024	60.6363	0.1637
60.7631	0.0268	60.733	0.1473		60.7562	0.01519	60.738	0.15327		60.7682	-0.000798852	60.7304	0.16391
60.8572	0.02688	60.8272	0.14753		60.8502	0.01523	60.8322	0.15356		60.8622	-0.000951538	60.8246	0.16391
60.9513	0.02688	60.9213	0.14783		60.9443	0.01515	60.9263	0.15369		60.9563	-0.000913366	60.9188	0.16395
61.0453	0.02659	61.0155	0.14802		61.0384	0.01508	61.0205	0.15392		61.0504	-0.000894281	61.0129	0.16416
61.1394	0.02657	61.1097	0.14839		61.1324	0.01491	61.1147	0.15417		61.1444	-0.000951538	61.1071	0.16408
61.2334	0.02655	61.2038	0.14854		61.2264	0.01494	61.2089	0.15421		61.2385	-0.00118	61.2013	0.16414
61.3275	0.0265	61.298	0.14877		61.3205	0.01496	61.303	0.15432		61.3326	-0.0011	61.2955	0.16425
61.4216	0.02638	61.3922	0.14905		61.4145	0.01492	61.3972	0.15467		61.4267	-0.0011	61.3896	0.16425
61.5156	0.02646	61.4863	0.14911		61.5086	0.01473	61.4914	0.15474		61.5207	-0.00126	61.4838	0.16431
61.6097	0.02617	61.5805	0.14928		61.6026	0.01479	61.5855	0.15497		61.6148	-0.00137	61.5779	0.16437
61.7037	0.02623	61.6746	0.14976		61.6967	0.01473	61.6797	0.15509		61.7089	-0.00145	61.6721	0.16446
61.7978	0.02621	61.7688	0.14999		61.7908	0.0147	61.7739	0.15522		61.8029	-0.00122	61.7663	0.1646
61.8919	0.02612	61.8629	0.15007		61.8848	0.01466	61.868	0.15543		61.897	-0.00171	61.8604	0.16469
61.9859	0.02608	61.9571	0.15031		61.9789	0.01464	61.9622	0.15556		61.9911	-0.00156	61.9546	0.16471
62.08	0.02596	62.0513	0.15066		62.0729	0.01447	62.0564	0.15577		62.0851	-0.00158	62.0488	0.16481
62.1741	0.02608	62.1454	0.15092		62.167	0.01439	62.1505	0.15585		62.1792	-0.00171	62.1429	0.16483
62.2681	0.02592	62.2396	0.151		62.261	0.01431	62.2447	0.15602		62.2733	-0.00175	62.2371	0.16498
62.3622	0.02585	62.3337	0.15131		62.3551	0.0143	62.3389	0.15619		62.3673	-0.00196	62.3313	0.16498
62.4562	0.02568	62.4279	0.15155		62.4491	0.01414	62.433	0.15619		62.4614	-0.00179	62.4254	0.165
62.5503	0.0257	62.5221	0.15173		62.5432	0.0142	62.5272	0.1565		62.5555	-0.00208	62.5196	0.16507
62.6444	0.02568	62.6162	0.15186		62.6372	0.01409	62.6214	0.15661		62.6495	-0.002	62.6138	0.16519
62.7384	0.02549	62.7104	0.15213		62.7313	0.01403	62.7155	0.15667		62.7436	-0.00204	62.7079	0.16509
62.8325	0.02543	62.8045	0.15243		62.8253	0.01395	62.8097	0.15692		62.8377	-0.00221	62.8021	0.16527
62.9265	0.02537	62.8987	0.15249		62.9194	0.01391	62.9039	0.15697		62.9317	-0.00234	62.8963	0.16534
63.0206	0.02524	62.9929	0.15279		63.0134	0.0138	62.998	0.15707		63.0258	-0.00223	62.9904	0.16538
63.1146	0.02514	63.087	0.15287		63.1075	0.01374	63.0922	0.15736		63.1199	-0.00233	63.0846	0.16546
63.2087	0.02512	63.1812	0.1532		63.2015	0.0137	63.1864	0.15745		63.2139	-0.00252	63.1788	0.16551
63.3028	0.02497	63.2753	0.15339		63.2956	0.01365	63.2805	0.15755		63.308	-0.00252	63.2729	0.16565
63.3968	0.02499	63.3695	0.15363		63.3896	0.01349	63.3747	0.15768		63.4021	-0.0025	63.3671	0.16565
[truncated: 2,422 more rows]

## Sheet: Figure 3d
Figure 3d
[truncated: 3,104 more rows]

## Sheet: Figure 3e
Figure 3e
[truncated: 45 more rows]

[truncated: 5 more sheets: Figure 5b, Figure 5c, Figure 5e, Figure 5f, Figure 5g]
